# Supplementary material for: Honokiol Induces Ferroptosis by Upregulating HMOX1 in Acute Myeloid Leukemia Cells
Source: Front Pharmacol. 2022 May 11;13:897791. doi: 10.3389/fphar.2022.897791 (PMC9132251; doi:10.3389/fphar.2022.897791)
Supplement: Supplementary file 4 [file DataSheet1.xlsx]

## Sheet: Sheet1
	THP-1con_1	THP-1con_2	THP-1con_3	THP-1honokiol_1	THP-1honokiol_2	THP-1honokiol_3	U-937con_1	U937-con_2	U-937con_3	U-937honokiol_1	U-937honokiol_2	U-937honokiol_3
gene_id	TC_1	TC_2	TC_3	TH_1	TH_2	TH_3	UC_1	UC_2	UC_3	UH_1	UH_2	UH_3
ENSG00000282222	0	0	0	0	0	0	0	0	0	0	0	0
ENSG00000282221	0	0	0	0	0	0	0	0	0	0	0	0
ENSG00000212040	0	0	0	0	0	0	0	0	0	0	0	0
ENSG00000110514	5049	5995	4881	6788	5179	5073	5332	5467	5394	5851	5546	5722
ENSG00000287159	0	0	0	0	0	0	0	0	0	0	0	0
ENSG00000086015	3464	2684	3050	3711	3720	3999	5004	5352	5404	5194	5164	4990
ENSG00000211769	0	0	0	0	0	0	0	0	0	0	1	0
ENSG00000211768	0	0	0	0	0	0	0	0	0	0	1	0
ENSG00000255071	0	0	0	0	0	0	0	4	0	0	0	0
ENSG00000211767	0	0	0	0	0	0	0	0	0	0	0	0
ENSG00000211766	0	0	0	0	0	0	1	0	1	0	0	0
ENSG00000211765	0	0	0	0	0	0	0	0	0	0	0	0
ENSG00000211764	0	0	0	0	0	0	1	0	0	0	0	0
ENSG00000201510	0	0	0	1	0	0	0	0	0	0	3	0
ENSG00000169740	359	349	664	546	854	740	235	410	401	457	269	409
ENSG00000215869	0	0	0	0	4	0	0	0	0	0	0	0
ENSG00000261609	1246	1284	1354	1694	1998	1802	1866	2988	2151	1532	1602	1846
ENSG00000169744	0	0	0	0	0	0	0	0	0	0	0	0
ENSG00000261607	0	0	0	0	0	0	0	0	0	0	0	0
ENSG00000261606	19	0	0	8	11	8	4	4	18	29	71	38
ENSG00000215866	17	39	65	40	44	17	0	4	0	0	0	0
ENSG00000261604	0	0	0	0	0	0	0	0	0	0	0	0
ENSG00000261603	0	0	0	0	0	0	0	0	0	0	0	0
ENSG00000215861	0	22	25	32	9	5	0	0	0	0	0	0
ENSG00000261600	0	0	0	0	0	0	0	0	0	0	0	0
ENSG00000266469	0	3	4	10	3	11	0	0	8	0	4	0
ENSG00000168298	19	16	0	4	20	0	11	16	4	120	9	5
ENSG00000168297	10175	9014	7732	8531	7800	5965	10515	12755	15201	13738	7811	9813
ENSG00000266460	0	0	0	0	0	0	0	0	0	0	0	0
ENSG00000266461	0	0	0	0	0	0	0	0	0	0	0	0
ENSG00000266466	0	0	0	0	0	0	0	0	8	0	0	0
ENSG00000266467	0	0	2	0	0	0	0	0	4	0	0	0
ENSG00000168291	2693	3477	3903	4388	4506	3983	2861	4412	4270	3879	3653	3446
ENSG00000262558	0	0	4	0	0	0	0	0	0	1	5	0
ENSG00000270591	0	0	2	0	0	0	9	0	1	0	0	4
ENSG00000254141	0	0	0	0	0	0	0	0	0	0	0	0
ENSG00000225108	44	72	93	100	78	61	0	2	2	0	0	2
ENSG00000248287	0	0	0	0	0	0	0	0	0	0	0	0
ENSG00000225100	0	0	0	0	0	0	0	0	0	0	0	0
ENSG00000225101	29	6	31	20	58	37	68	111	140	85	77	48
ENSG00000225102	0	0	0	0	0	0	0	0	0	0	0	0
ENSG00000225105	0	0	0	0	0	0	0	0	0	0	0	0
ENSG00000225106	0	0	0	0	0	0	0	0	0	0	0	0
ENSG00000225107	0	0	0	4	0	4	0	0	0	0	0	0
ENSG00000226457	5	0	1	3	2	9	10	4	0	4	0	4
ENSG00000226455	0	0	0	0	0	0	0	0	0	0	0	0
ENSG00000226454	0	0	0	0	0	0	0	0	0	0	0	0
ENSG00000149792	2701	3688	2965	1622	2655	2169	3255	4668	997	2834	3327	712
ENSG00000226450	0	5	9	3	26	0	20	8	3	6	3	3
ENSG00000141854	14	35	103	91	94	151	74	72	68	80	102	105
ENSG00000149798	101	162	0	170	135	0	239	209	139	84	152	132
ENSG00000238419	0	0	0	0	0	0	0	0	0	0	0	0
ENSG00000283571	0	0	0	0	0	0	0	0	0	0	0	0
ENSG00000212153	0	0	0	0	0	0	0	0	0	0	0	0
ENSG00000183055	5	8	0	0	2	6	4	13	8	4	6	3
ENSG00000183054	1700	744	1312	1844	2267	2744	313	595	579	451	723	781
ENSG00000283575	0	0	0	0	3	0	0	0	0	0	0	0
ENSG00000283576	0	0	0	0	0	0	0	0	0	0	0	0
ENSG00000283579	0	0	0	0	0	0	4	0	4	0	0	0
ENSG00000283578	0	0	0	0	0	0	0	0	0	12	2	0
ENSG00000251078	0	0	0	0	0	0	0	0	0	0	0	0
ENSG00000250566	0	0	0	0	0	0	0	0	0	0	0	0
ENSG00000259244	19	27	16	5	44	32	82	16	83	51	47	41
ENSG00000250564	0	0	0	0	0	0	0	0	0	0	0	0
ENSG00000250565	166	200	114	239	221	170	446	600	711	716	438	470
ENSG00000250562	0	0	0	0	0	0	0	4	0	0	6	8
ENSG00000250563	0	0	0	0	0	0	0	0	0	0	0	0
ENSG00000187961	295	604	390	665	417	378	482	436	505	450	436	362
ENSG00000250561	0	0	0	0	0	0	0	0	0	0	0	0
ENSG00000250568	6	30	11	24	18	15	36	22	48	39	15	24
ENSG00000250569	6	15	6	12	17	39	27	2	7	10	13	10
ENSG00000281591	0	0	0	0	0	0	0	0	0	0	0	0
ENSG00000220685	0	0	0	4	0	4	16	13	21	10	13	6
ENSG00000162843	0	0	0	0	0	0	0	0	0	0	0	0
ENSG00000259247	0	0	0	0	0	0	0	0	0	0	0	0
ENSG00000162849	330	714	497	462	288	367	237	216	197	170	151	172
ENSG00000286060	0	0	0	0	0	0	0	0	0	0	0	0
ENSG00000286061	8	13	11	11	49	12	0	14	11	19	8	16
ENSG00000283689	47	70	58	87	66	67	100	108	138	76	100	56
ENSG00000149243	41	123	163	126	143	181	1098	1787	1650	1749	1514	1694
ENSG00000184702	1305	2038	1377	1944	759	552	344	460	364	184	225	94
ENSG00000286065	0	3	0	0	0	7	7	0	0	0	0	0
ENSG00000286066	0	0	0	0	0	0	0	0	0	0	0	0
ENSG00000286067	27	67	73	62	31	28	105	83	96	55	130	88
ENSG00000286068	0	0	0	0	0	0	0	0	0	0	0	0
ENSG00000286069	4	0	4	4	0	0	0	0	0	0	0	0
ENSG00000283680	0	0	0	0	0	0	0	0	0	0	0	0
ENSG00000283686	0	0	0	0	0	0	0	0	0	0	0	0
ENSG00000184708	2601	2319	1796	2387	2342	1959	2015	2148	1696	1616	1682	1658
ENSG00000184709	42	66	194	212	138	226	0	0	0	0	0	0
ENSG00000206811	1	1	0	0	0	0	0	0	1	0	0	0
ENSG00000163462	378	657	617	910	607	688	340	440	401	437	621	487
ENSG00000163463	3604	6199	5474	6338	5088	5877	4370	3562	3340	4283	4449	4977
ENSG00000163464	0	8	19	3	0	8	0	0	8	0	0	0
ENSG00000163466	26198	32807	38583	43349	40737	36983	11425	18794	14889	14974	13906	15036
ENSG00000163467	80	76	42	61	94	33	83	68	44	13	69	59
ENSG00000163468	25051	31765	27388	35168	29671	26449	21001	37681	31347	20869	24461	21588
ENSG00000206813	0	0	0	0	0	0	0	0	0	0	0	0
ENSG00000162599	12	20	24	44	33	26	131	81	209	199	88	83
ENSG00000162598	0	0	0	0	0	0	0	0	0	0	0	0
ENSG00000267731	0	8	0	10	12	8	4	0	0	0	0	0
ENSG00000272386	0	0	0	22	11	12	0	0	0	8	10	0
ENSG00000162591	366	884	850	1040	819	673	0	11	8	0	8	2
ENSG00000267732	0	0	0	0	0	0	0	0	0	0	0	0
ENSG00000267735	4	8	5	0	4	0	8	10	8	6	6	26
ENSG00000029363	12605	13010	8933	9844	8414	8288	6651	16677	10918	12860	8422	11967
ENSG00000267737	0	7	7	17	4	0	0	0	0	4	4	0
ENSG00000162594	0	19	0	0	15	23	0	0	0	0	4	0
ENSG00000263609	0	0	0	0	0	0	0	0	0	0	0	0
ENSG00000263608	0	0	0	0	0	0	0	0	0	0	0	0
ENSG00000206817	0	0	3	0	0	0	0	0	0	0	0	0
ENSG00000118640	8005	10265	9340	13406	10844	9154	3586	7602	8074	8685	6288	6608
ENSG00000263600	0	0	0	0	0	0	0	0	0	0	0	0
ENSG00000263603	20	51	49	74	39	53	0	15	13	14	12	17
ENSG00000168488	16315	14141	10673	16581	16310	16138	23417	16585	19031	22560	20064	15453
ENSG00000263604	0	0	0	0	0	0	0	0	0	0	0	0
ENSG00000159961	0	0	0	0	0	0	0	0	0	0	0	0
ENSG00000259169	18	11	0	5	0	0	6	8	7	4	8	8
ENSG00000253144	0	0	0	0	0	0	0	0	0	0	0	0
ENSG00000253147	0	0	0	0	0	0	0	0	0	0	0	0
ENSG00000201466	0	0	0	0	0	0	0	0	0	0	0	0
ENSG00000253141	147	140	152	113	109	196	182	125	104	84	146	58
ENSG00000115073	1293	3231	3576	4743	4162	4493	2762	4012	5248	5609	5003	4303
ENSG00000253143	0	0	0	0	0	0	0	0	0	0	0	0
ENSG00000253142	0	0	0	0	0	0	0	0	0	0	0	0
ENSG00000259161	0	0	0	0	4	0	0	0	0	0	0	0
ENSG00000259160	0	0	0	0	0	0	0	0	0	0	0	2
ENSG00000259163	0	0	8	0	0	0	0	0	0	4	0	0
ENSG00000259162	14	8	8	17	11	9	3	0	2	0	10	10
ENSG00000259165	6	12	13	34	0	21	12	0	0	0	14	4
ENSG00000259164	4	0	0	0	0	0	0	0	0	0	0	0
ENSG00000259167	0	0	0	0	4	0	0	1	0	0	0	0
ENSG00000259166	0	0	0	0	0	0	5	0	0	0	0	0
ENSG00000213853	750	785	859	1074	912	687	4640	3619	3867	2592	5965	3071
ENSG00000213851	0	0	0	0	0	0	0	0	0	0	0	0
ENSG00000258590	8	0	0	0	8	0	19	17	13	0	0	4
ENSG00000213857	8	4	0	0	2	4	0	8	0	0	0	0
ENSG00000213856	6	6	10	26	13	7	8	8	35	6	21	10
ENSG00000213854	0	0	0	0	0	0	0	0	0	0	0	0
ENSG00000213859	219	234	396	427	280	381	92	306	175	149	124	176
ENSG00000206979	0	0	1	0	0	0	0	0	0	4	1	0
ENSG00000229792	0	7	0	16	5	5	15	9	0	0	0	0
ENSG00000225816	0	0	0	0	0	0	0	0	0	0	0	0
ENSG00000280881	0	0	0	0	0	0	0	0	0	0	0	0
ENSG00000225814	0	0	0	0	0	0	0	0	0	0	0	0
ENSG00000225815	0	0	0	0	0	0	0	0	0	0	0	0
ENSG00000225813	0	0	0	0	0	0	0	0	0	0	0	0
ENSG00000225811	0	0	0	0	0	0	0	0	0	0	0	0
ENSG00000206846	2	2	0	1	0	0	3	4	0	0	1	0
ENSG00000225818	0	0	0	0	0	0	0	0	0	0	0	0
ENSG00000225819	0	0	0	0	0	0	0	0	0	0	0	0
ENSG00000229306	0	0	0	0	0	0	0	0	0	0	0	0
ENSG00000229307	0	0	0	0	0	0	0	0	0	0	0	0
ENSG00000229305	0	0	4	0	0	0	0	0	0	0	0	0
ENSG00000229302	0	0	0	0	0	0	0	0	0	0	0	0
ENSG00000229303	0	0	0	0	0	0	0	0	0	0	0	0
ENSG00000238489	0	0	0	0	0	0	0	1	0	0	0	0
ENSG00000229301	0	0	0	0	0	0	0	0	0	0	0	0
ENSG00000238485	0	0	0	0	0	0	0	0	0	0	0	0
ENSG00000238482	0	0	0	0	0	0	0	0	0	0	0	0
ENSG00000229308	0	0	0	0	0	0	0	0	0	0	0	0
ENSG00000229309	0	0	0	0	0	0	0	0	0	0	0	0
ENSG00000278072	0	0	0	0	0	0	0	0	0	0	0	0
ENSG00000278073	0	1	0	0	0	1	0	1	1	1	0	1
ENSG00000278071	0	4	4	4	4	14	0	0	0	0	0	0
ENSG00000240174	0	0	0	0	0	0	0	0	0	0	0	0
ENSG00000278077	0	0	2	4	6	7	4	0	1	7	17	2
ENSG00000278075	0	4	1	0	0	0	4	19	13	8	8	12
ENSG00000055070	7840	3505	7852	3984	3692	3103	6533	20143	15996	13068	5905	4699
ENSG00000278078	0	1	0	0	0	0	4	2	3	1	1	1
ENSG00000227411	0	0	0	0	0	0	0	0	0	0	0	0
ENSG00000155719	0	8	7	0	0	9	8	67	47	74	53	73
ENSG00000227413	1	12	4	0	0	0	0	0	0	2	0	4
ENSG00000227416	0	0	0	0	0	0	0	0	0	0	0	0
ENSG00000227417	0	11	0	0	7	0	0	0	3	0	0	0
ENSG00000162337	3123	3322	4039	5141	5037	5097	5093	5610	5991	4488	4155	4131
ENSG00000155714	0	8	12	19	11	5	8	8	10	12	8	12
ENSG00000182010	1147	1399	1410	1596	1626	1571	8	0	0	4	0	0
ENSG00000182013	27	60	69	121	94	61	4	23	0	0	0	0
ENSG00000244748	0	0	0	4	0	0	0	0	0	0	0	1
ENSG00000211563	0	0	0	0	0	0	0	0	0	0	0	0
ENSG00000186704	351	204	208	231	216	238	248	289	106	97	79	38
ENSG00000251779	0	0	2	0	0	0	0	0	2	0	0	0
ENSG00000251774	2	4	4	10	3	1	4	2	0	0	1	5
ENSG00000251595	288	390	462	544	427	716	45	48	50	73	113	66
ENSG00000251776	0	0	0	0	0	0	0	0	0	0	0	0
ENSG00000251770	0	0	0	0	0	0	0	0	0	0	0	0
ENSG00000245293	55	33	42	37	14	17	47	47	81	125	105	47
ENSG00000251773	0	0	0	0	0	0	0	0	0	0	0	0
ENSG00000164659	136	234	166	252	161	164	0	23	0	0	0	0
ENSG00000242748	2	26	0	14	8	15	12	15	7	14	8	6
ENSG00000242747	10	5	3	5	0	4	5	0	3	5	0	4
ENSG00000164651	0	0	0	0	0	0	4	0	0	0	0	0
ENSG00000242741	0	0	0	0	0	0	0	0	0	0	0	0
ENSG00000164654	1971	1340	1497	1865	1869	1916	1050	1872	1807	1875	2081	1384
ENSG00000114978	13693	11066	11521	11359	11714	9352	10211	16597	11545	12346	12653	12899
ENSG00000252236	0	0	0	0	0	0	0	0	0	0	0	0
ENSG00000252237	0	0	0	0	0	0	0	0	0	0	0	0
ENSG00000252230	0	0	2	0	2	1	0	0	4	0	0	0
ENSG00000252231	0	0	0	0	0	1	2	0	0	3	0	0
ENSG00000252233	0	0	0	0	0	0	0	0	0	0	0	0
ENSG00000252238	0	0	0	0	0	0	0	0	0	0	0	0
ENSG00000256925	0	0	0	0	0	0	0	0	0	0	0	0
ENSG00000161021	5940	5760	5135	5863	5255	4882	6390	7055	5967	5093	5284	5815
ENSG00000256923	0	0	0	0	0	0	0	0	0	0	0	0
ENSG00000226331	0	0	0	0	0	0	0	0	0	0	0	0
ENSG00000261608	0	0	0	0	0	0	0	0	0	0	0	0
ENSG00000256928	0	0	0	0	0	0	0	0	0	0	0	0
ENSG00000254694	51	30	23	15	2	0	28	23	24	30	33	28
ENSG00000254695	0	0	0	0	0	0	0	0	0	0	0	0
ENSG00000254697	0	0	0	0	0	0	0	0	0	0	0	0
ENSG00000254690	0	0	0	0	4	4	4	4	6	0	4	9
ENSG00000254691	4	11	0	2	0	1	8	4	7	7	2	8
ENSG00000266929	0	14	4	14	9	4	15	7	17	40	11	12
ENSG00000266928	0	0	0	0	0	0	0	0	0	0	0	0
ENSG00000266925	0	0	0	0	0	0	0	0	0	0	0	0
ENSG00000266924	0	0	0	0	0	0	0	0	0	0	0	0
ENSG00000254698	0	0	0	0	0	0	0	0	0	0	0	0
ENSG00000254699	0	0	0	2	0	0	0	0	0	0	0	0
ENSG00000266921	38	38	21	118	52	189	17	0	12	51	26	37
ENSG00000266920	0	0	4	0	0	0	0	1	0	0	0	0
ENSG00000257343	0	0	0	0	0	0	0	0	0	0	0	0
ENSG00000257342	0	0	0	0	0	0	0	0	0	0	0	0
ENSG00000257341	0	0	1067	49	0	0	0	2	0	0	175	0
ENSG00000215867	0	8	0	3	0	0	8	11	4	2	4	8
ENSG00000257346	0	0	0	0	2	0	0	0	0	0	0	0
ENSG00000257345	0	0	0	0	0	0	0	0	0	0	0	0
ENSG00000234337	136	114	96	95	116	61	104	101	112	107	85	141
ENSG00000261602	0	0	0	0	0	0	0	0	0	0	0	0
ENSG00000119509	1437	1456	1587	1600	1823	1875	1252	1514	1373	1356	1685	1746
ENSG00000228949	0	0	0	0	0	0	0	0	0	0	0	0
ENSG00000256699	0	0	0	0	0	0	0	0	0	0	0	0
ENSG00000256694	0	12	0	0	0	6	12	8	0	4	6	12
ENSG00000256695	0	0	0	0	0	0	0	0	0	0	0	0
ENSG00000228943	0	0	0	0	0	5	0	0	0	0	0	0
ENSG00000228941	0	0	0	0	0	0	0	0	0	0	0	0
ENSG00000228940	0	0	0	0	0	0	0	0	0	0	0	0
ENSG00000165309	7	4	4	12	12	0	0	0	0	0	0	0
ENSG00000281863	0	0	0	0	0	0	0	0	0	0	0	0
ENSG00000165304	2659	2680	2498	2846	3134	2951	2956	3761	3690	3674	3801	3548
ENSG00000165300	944	940	1173	1242	1602	1959	0	12	15	4	16	0
ENSG00000101608	9630	8657	11942	10483	12394	10414	6206	8069	7370	6062	7324	6476
ENSG00000101605	4	25	43	19	10	27	13	22	9	26	46	16
ENSG00000170100	165	781	782	765	866	761	565	100	254	82	548	126
ENSG00000237026	0	0	0	0	8	0	0	0	0	0	0	0
ENSG00000198791	5079	4482	4160	5158	5292	5181	5099	6710	7045	5578	4798	5412
ENSG00000198792	2446	2811	3065	3965	3163	3408	2926	3386	2652	1957	2325	2695
ENSG00000198793	10869	9563	8500	11073	11612	11060	12024	14141	13808	10531	12079	11808
ENSG00000198794	5814	2208	6131	5972	2678	5638	2105	1050	737	1186	1574	1670
ENSG00000198795	2130	2065	1783	2601	2097	2054	0	8	0	8	4	0
ENSG00000198796	0	0	0	0	0	0	0	0	0	0	0	0
ENSG00000198797	0	0	0	3	0	0	0	0	0	0	0	0
ENSG00000231426	25	4	19	12	35	49	4	0	10	16	0	0
ENSG00000197776	27	61	56	59	64	36	21	13	27	66	60	32
ENSG00000231424	4	0	2	0	4	0	0	0	0	0	0	0
ENSG00000175550	1790	2889	3187	3968	3239	3250	2064	2707	2937	2347	2254	1939
ENSG00000231422	0	0	0	0	0	0	0	0	0	0	0	0
ENSG00000175556	803	808	537	1024	1778	1618	507	1031	759	854	1148	1275
ENSG00000197771	9555	7668	7545	7875	6809	5890	8299	10829	8395	7706	7689	6628
ENSG00000231421	0	0	0	0	0	0	0	0	6	0	0	4
ENSG00000279848	0	0	0	0	0	0	0	0	0	0	0	0
ENSG00000161682	203	340	524	651	594	779	586	669	686	585	739	610
ENSG00000240173	0	0	0	0	0	0	0	0	0	0	0	0
ENSG00000161681	470	641	783	361	215	180	1394	880	758	574	794	560
ENSG00000279840	0	0	0	0	0	0	0	0	0	0	0	0
ENSG00000279841	5	16	12	12	1	12	4	0	12	19	9	15
ENSG00000279842	0	0	0	0	0	0	0	0	0	0	0	0
ENSG00000279844	0	0	0	0	0	0	0	0	0	0	0	0
ENSG00000279845	6	5	4	4	0	7	0	1	0	0	12	0
ENSG00000279846	0	0	0	2	0	0	2	13	0	0	0	0
ENSG00000279847	0	0	0	0	0	0	0	0	0	0	0	0
ENSG00000284336	1	1	2	1	2	1	2	1	1	1	2	1
ENSG00000284337	6	0	13	94	225	93	0	0	0	0	0	0
ENSG00000284334	2	0	0	0	1	1	0	0	0	0	1	0
ENSG00000076321	1378	1266	1204	1589	1671	1566	843	1445	892	1084	1258	1156
ENSG00000284332	1	2	1	1	1	1	0	1	1	1	1	0
ENSG00000284331	1	1	1	1	1	1	1	1	1	1	1	1
ENSG00000183864	4872	5457	4225	5653	5204	4391	4083	4675	3268	2600	2835	2837
ENSG00000183862	0	0	0	0	0	0	0	0	0	0	0	0
ENSG00000277402	11	21	28	31	23	31	8	15	30	23	19	15
ENSG00000167680	186	336	358	874	2158	1522	6560	7094	3360	4055	7054	7018
ENSG00000124217	1052	1091	1167	1640	1460	1189	793	1460	1193	975	980	909
ENSG00000124214	10442	8148	8916	10145	10562	10572	11710	14304	11449	10331	9804	10854
ENSG00000124215	42	64	128	118	101	67	93	104	135	133	116	41
ENSG00000124212	0	0	0	0	0	0	4	0	0	0	4	0
ENSG00000167685	1375	1597	2055	1890	2294	1093	1961	1074	1951	1216	1667	1023
ENSG00000247595	8	13	22	30	37	14	33	35	6	23	8	42
ENSG00000161970	19972	24892	20493	37934	27945	22479	15841	19845	20864	25072	21482	18379
ENSG00000175073	2188	2533	2266	3095	2952	2540	2092	4069	2885	3067	2851	3990
ENSG00000161973	0	4	0	0	4	4	0	0	0	0	0	0
ENSG00000255279	0	0	0	0	0	0	0	0	0	0	0	0
ENSG00000255274	26	8	8	0	4	0	17	0	0	12	21	12
ENSG00000255277	21	33	78	47	80	73	0	0	4	0	0	0
ENSG00000255276	0	0	0	0	0	0	2	0	0	4	0	7
ENSG00000255271	0	0	0	0	0	0	0	0	0	0	0	0
ENSG00000255270	0	0	0	0	0	0	0	0	0	0	0	0
ENSG00000255273	0	0	0	0	0	0	0	0	0	0	0	0
ENSG00000255272	0	0	0	0	0	0	0	0	0	0	0	0
ENSG00000277903	0	0	0	0	0	0	0	0	0	0	0	0
ENSG00000160087	2496	2780	2220	3120	2573	2199	3886	5221	4482	2999	3397	3853
ENSG00000036054	2341	1798	2518	3065	2460	3381	1717	3506	2657	2178	3021	2486
ENSG00000265626	0	0	0	0	0	0	0	0	0	0	0	0
ENSG00000228349	0	0	0	0	0	0	0	0	3	1	7	0
ENSG00000240237	0	0	0	0	0	0	0	0	7	0	4	0
ENSG00000223019	0	0	0	0	0	0	0	0	0	0	0	0
ENSG00000002587	0	0	0	0	0	0	0	0	0	0	0	0
ENSG00000002586	5728	5963	6697	6934	7037	6563	9381	9018	9867	9298	6563	6247
ENSG00000277379	1	2	1	1	1	2	1	1	1	1	1	1
ENSG00000231013	0	0	0	0	0	0	0	0	0	0	0	0
ENSG00000237868	4	0	0	2	4	0	2	8	11	4	2	2
ENSG00000177954	35223	55477	39669	62899	50003	45695	22013	26528	22625	26396	26387	26768
ENSG00000177951	3101	3640	3791	5021	4394	4575	3058	3132	2817	3519	3244	3174
ENSG00000280059	0	0	0	0	0	0	0	0	0	0	0	0
ENSG00000280058	0	0	0	0	0	0	0	0	0	0	0	0
ENSG00000198242	54176	79746	65630	97314	76865	73922	29162	32134	33915	31779	33418	27164
ENSG00000280056	0	0	0	0	0	0	0	0	0	0	0	0
ENSG00000280055	23	12	16	12	8	12	4	4	12	4	12	0
ENSG00000237863	0	0	0	0	0	0	0	0	0	0	0	0
ENSG00000198246	1315	1525	787	2184	1734	1604	826	959	746	1308	976	1431
ENSG00000223012	0	0	0	0	0	0	0	0	0	0	0	0
ENSG00000280051	0	0	0	0	0	0	0	0	0	0	0	0
ENSG00000092140	1370	1620	1111	2343	2394	1845	779	1654	1244	1453	1297	1489
ENSG00000135916	18072	26036	25642	28139	23761	24340	1898	2015	2027	1871	2072	774
ENSG00000135914	24	10	7	34	22	21	38	51	56	95	90	62
ENSG00000135913	5123	4857	5317	4860	5046	4383	2163	3757	2801	3361	3025	3321
ENSG00000135912	4113	3020	2392	3258	3599	3413	2681	2652	2740	2043	2531	2601
ENSG00000092148	8745	9372	8572	13040	12315	12219	5321	9715	8037	9171	8015	10181
ENSG00000240179	0	0	0	0	0	0	0	0	0	0	0	0
ENSG00000034693	1173	1123	1257	1439	1304	1130	1573	2125	2239	2073	2128	1669
ENSG00000135919	139	247	152	292	232	243	1100	1022	1271	837	1051	615
ENSG00000230487	746	787	817	1057	970	969	562	636	631	859	597	881
ENSG00000176396	256	298	491	477	646	453	1049	1337	1608	1764	1197	1281
ENSG00000230484	0	0	0	0	0	0	0	0	0	0	0	0
ENSG00000176390	1253	1413	1459	2035	1885	2120	1140	1975	1710	1741	1496	1963
ENSG00000230482	0	0	1	0	4	6	2	1	12	1	7	0
ENSG00000230481	0	0	0	0	0	0	0	0	0	0	0	0
ENSG00000176393	7293	5425	6688	7319	9234	8404	7054	10179	9960	11298	8440	10883
ENSG00000176399	38	23	55	27	32	34	0	0	0	0	8	0
ENSG00000230489	0	0	6	4	1	3	5	0	7	0	10	0
ENSG00000259531	12	6	9	13	9	2	8	50	29	20	27	45
ENSG00000243900	0	0	1	0	0	0	2	1	0	1	1	5
ENSG00000243902	0	0	0	0	0	0	0	0	3	0	0	0
ENSG00000243903	0	0	0	0	0	0	0	0	0	0	0	0
ENSG00000243904	4	3	0	0	2	16	2	2	5	2	5	7
ENSG00000083635	1436	1000	829	1231	911	772	2143	2943	2323	1930	1442	1556
ENSG00000248029	0	0	0	0	0	0	0	0	0	0	0	0
ENSG00000248027	0	0	0	0	0	0	0	0	0	0	0	0
ENSG00000206845	0	0	0	0	0	0	0	0	0	0	0	0
ENSG00000063515	93	171	102	141	91	70	3	0	0	0	0	12
ENSG00000252599	0	0	0	0	0	0	0	0	0	0	0	0
ENSG00000252598	0	0	0	0	0	0	0	0	0	0	0	0
ENSG00000279713	51	227	139	239	142	447	88	35	79	40	64	27
ENSG00000252591	0	0	0	0	0	0	0	0	0	0	0	0
ENSG00000247624	0	3	0	0	1	8	2	3	0	0	0	0
ENSG00000252593	0	0	0	0	0	0	0	0	0	0	0	0
ENSG00000167531	0	0	0	0	0	0	0	0	0	0	0	0
ENSG00000167536	764	985	1177	1052	686	855	581	970	752	633	778	644
ENSG00000252594	0	0	0	0	0	0	0	0	0	0	0	0
ENSG00000252597	0	0	0	0	0	0	0	0	0	0	0	0
ENSG00000167535	843	1344	765	1244	746	1009	1474	1212	1618	889	1296	955
ENSG00000236472	0	0	0	0	7	4	0	0	0	0	0	0
ENSG00000207649	0	0	0	0	0	0	0	0	0	0	0	0
ENSG00000188886	6	15	35	40	31	33	0	37	0	0	0	12
ENSG00000279716	46	36	81	90	129	199	193	111	182	151	139	71
ENSG00000188883	137	139	194	208	297	290	12	0	8	0	0	0
ENSG00000279717	0	0	0	4	0	0	0	0	0	0	0	0
ENSG00000241506	241	165	211	273	306	217	292	451	385	199	331	318
ENSG00000241505	0	0	0	0	0	0	0	0	0	0	0	0
ENSG00000094796	0	0	0	0	0	0	0	0	0	0	0	0
ENSG00000279719	0	0	0	0	0	0	0	0	0	0	0	0
ENSG00000226453	99	66	54	81	50	103	4	0	0	0	4	0
ENSG00000237289	83	78	81	140	103	144	0	6	0	0	0	0
ENSG00000237285	1	0	0	2	0	7	0	0	1	0	0	1
ENSG00000237286	0	8	0	0	0	0	0	0	0	0	0	0
ENSG00000233775	0	6	0	8	0	12	8	20	16	0	21	6
ENSG00000237281	10	7	6	11	13	11	1	1	1	6	1	3
ENSG00000237282	0	0	0	0	0	0	0	0	0	0	0	0
ENSG00000237283	0	0	0	0	0	0	0	0	0	0	0	0
ENSG00000272254	0	0	0	0	0	0	0	0	26	0	3	0
ENSG00000272255	0	0	3	5	2	0	6	0	21	2	0	7
ENSG00000206941	0	4	0	0	3	3	1	5	4	4	1	6
ENSG00000206947	0	0	0	0	0	0	0	0	0	0	0	0
ENSG00000206944	0	0	0	0	0	0	0	0	0	0	0	0
ENSG00000206949	0	0	0	0	0	0	0	0	0	0	0	0
ENSG00000206948	1	0	0	1	1	1	1	1	1	1	1	1
ENSG00000272259	0	0	0	0	0	0	0	0	0	0	8	0
ENSG00000101327	8	15	27	8	8	8	163	88	154	32	135	80
ENSG00000271781	165	113	125	135	78	75	15	54	65	38	88	38
ENSG00000271780	76	63	108	88	128	124	38	36	74	121	50	38
ENSG00000271787	0	0	0	0	0	0	0	0	0	0	0	0
ENSG00000200478	0	0	0	0	0	0	0	0	0	0	0	0
ENSG00000274369	0	0	0	0	0	0	0	0	0	0	0	0
ENSG00000200475	0	0	0	0	0	0	0	0	0	0	0	0
ENSG00000049192	34	37	55	96	125	95	64	34	41	79	44	29
ENSG00000271789	12	46	45	29	36	80	3	11	20	10	4	12
ENSG00000274365	0	0	0	0	0	0	0	0	0	0	0	0
ENSG00000200471	0	0	0	0	0	0	0	0	0	0	0	0
ENSG00000274363	2	8	10	3	4	15	0	12	0	0	7	10
ENSG00000200473	0	0	0	0	0	3	0	0	0	0	1	0
ENSG00000200472	0	0	0	0	0	0	0	0	0	0	0	0
ENSG00000101323	0	0	0	0	0	0	0	0	0	0	0	0
ENSG00000237136	0	0	0	0	0	0	0	0	0	0	0	0
ENSG00000177042	334	502	481	642	450	442	408	465	548	642	642	450
ENSG00000237135	8	19	30	25	37	27	63	107	106	114	132	114
ENSG00000177047	0	0	4	0	0	0	0	0	0	0	0	8
ENSG00000129566	2446	2856	3392	3745	4651	4639	1762	1760	2230	2495	2586	2684
ENSG00000177045	1110	1868	1310	1968	1286	1712	385	248	372	350	445	276
ENSG00000272789	16	0	4	16	12	23	0	0	0	0	0	0
ENSG00000272787	9	60	35	54	58	30	23	39	48	48	43	91
ENSG00000272784	3	0	4	0	7	3	0	0	0	0	0	0
ENSG00000154252	28	87	70	107	23	45	18	0	17	15	21	0
ENSG00000272783	0	0	0	0	0	0	0	0	0	0	0	0
ENSG00000237138	0	0	0	0	0	0	0	0	0	0	0	0
ENSG00000237139	0	0	0	2	0	0	0	0	0	0	0	0
ENSG00000277550	0	0	0	0	4	0	4	0	0	0	0	0
ENSG00000283572	0	0	0	0	0	0	0	0	0	0	0	0
ENSG00000196778	0	0	0	0	0	0	4	4	5	12	0	4
ENSG00000277556	0	0	0	1	0	1	0	0	0	0	0	0
ENSG00000172673	0	0	0	0	0	0	0	0	0	0	0	0
ENSG00000277559	127	411	261	267	173	170	236	275	454	259	284	206
ENSG00000172671	563	553	448	785	811	664	157	249	228	259	216	166
ENSG00000274098	0	0	0	4	0	0	0	0	0	0	0	0
ENSG00000274099	4	7	5	7	0	6	1	2	3	4	18	0
ENSG00000279068	0	1	0	0	0	5	0	0	0	0	0	0
ENSG00000223761	0	0	0	0	0	0	0	0	0	0	0	0
ENSG00000223764	0	0	19	4	0	8	356	259	459	525	367	269
ENSG00000223765	0	0	0	0	0	0	0	0	0	0	0	0
ENSG00000279062	0	0	2	0	0	1	0	0	0	0	0	0
ENSG00000274091	1	1	1	1	1	1	1	1	1	1	1	1
ENSG00000223768	50	2172	2954	181	73	84	337	39	114	131	1392	54
ENSG00000177707	0	4	8	0	0	0	0	4	4	4	0	12
ENSG00000236427	0	0	0	0	0	0	0	0	0	0	0	0
ENSG00000236426	0	0	0	3	0	0	0	0	9	0	0	0
ENSG00000236425	0	0	0	0	0	0	0	0	0	0	0	0
ENSG00000279065	0	0	0	0	0	0	4	8	12	22	16	0
ENSG00000136750	0	0	0	0	0	0	0	0	0	0	0	0
ENSG00000270789	100	147	70	118	69	61	89	134	110	155	81	86
ENSG00000136754	4911	3900	4049	4562	4666	4435	2863	2573	3189	3333	3001	3446
ENSG00000136758	14344	15718	15960	18891	18100	16479	8932	15655	13734	13943	12795	13939
ENSG00000270781	5	3	4	7	4	0	3	4	3	5	0	3
ENSG00000270782	0	0	0	0	0	0	0	0	3	0	0	0
ENSG00000232508	0	0	0	0	0	0	0	0	0	0	0	0
ENSG00000232500	0	0	0	0	0	0	0	0	0	0	0	0
ENSG00000232502	0	0	0	0	0	0	0	0	0	0	0	0
ENSG00000232503	0	0	0	0	0	0	0	0	0	0	0	0
ENSG00000232504	0	0	0	0	0	8	0	0	5	0	0	0
ENSG00000249087	41	155	135	318	205	245	60	68	71	78	114	101
ENSG00000249086	0	0	0	0	0	0	7	3	0	3	0	0
ENSG00000116017	13527	18189	16343	18643	17522	15754	9071	12196	11554	9493	8434	8766
ENSG00000116016	543	408	425	869	1519	1153	4699	4655	2720	3178	4412	5521
ENSG00000249082	0	0	0	0	0	0	0	0	0	4	7	0
ENSG00000249081	0	0	0	0	0	0	0	0	0	0	0	0
ENSG00000234034	0	0	0	0	0	0	0	0	0	0	0	0
ENSG00000249089	1	0	0	0	0	0	0	0	0	2	0	0
ENSG00000250567	0	0	0	0	0	0	0	0	0	0	0	0
ENSG00000201707	0	0	0	0	0	0	0	0	0	0	0	0
ENSG00000234033	0	0	0	0	0	0	0	0	0	0	0	0
ENSG00000146676	6732	7654	7003	9295	8458	8259	7429	10125	8591	9162	9861	10568
ENSG00000242860	0	0	0	0	0	0	0	0	0	0	0	0
ENSG00000197674	0	0	0	0	0	0	0	0	0	0	0	0
ENSG00000201708	0	0	0	0	0	0	0	0	0	1	0	0
ENSG00000234030	0	0	0	0	0	0	2	0	0	0	0	0
ENSG00000187243	0	0	0	0	0	0	2	0	0	0	0	0
ENSG00000201704	0	0	0	0	0	0	0	0	0	0	0	0
ENSG00000120440	0	0	0	0	0	0	0	0	0	0	0	0
ENSG00000201700	0	0	0	0	0	0	0	0	0	0	0	0
ENSG00000201701	0	0	0	0	0	0	0	0	0	0	0	0
ENSG00000249156	0	0	0	0	0	0	0	0	0	0	0	0
ENSG00000250560	0	0	0	0	0	0	0	0	0	0	0	0
ENSG00000248919	4	5	14	15	13	8	8	9	23	8	15	0
ENSG00000231001	0	0	0	0	0	0	0	0	0	0	0	0
ENSG00000180211	46	78	51	114	61	84	23	42	64	47	54	37
ENSG00000271259	0	12	0	11	3	11	1	4	0	0	4	4
ENSG00000187244	1485	3058	1979	3184	1797	2262	12	8	11	0	0	0
ENSG00000276208	0	0	0	0	0	0	0	0	0	0	0	0
ENSG00000276206	0	0	0	0	0	0	0	0	0	0	0	0
ENSG00000271257	0	0	3	0	2	0	0	0	0	0	0	0
ENSG00000276204	0	0	0	0	0	0	0	0	0	0	0	0
ENSG00000276203	30	43	14	91	40	59	4	0	2	4	7	0
ENSG00000271250	0	0	0	0	0	0	0	0	0	0	0	0
ENSG00000223867	0	0	0	0	0	0	0	0	0	0	0	0
ENSG00000276200	0	0	0	0	0	0	0	0	0	0	0	0
ENSG00000270124	8	10	4	8	9	7	5	1	8	7	4	6
ENSG00000270127	109	223	131	209	132	78	432	398	474	446	485	509
ENSG00000206972	0	0	0	0	0	0	0	0	0	0	5	0
ENSG00000270123	0	0	0	0	0	0	0	0	0	0	0	0
ENSG00000174099	6800	8955	1169	7074	4667	4158	3752	6242	5646	4822	3307	3318
ENSG00000278338	0	0	4	0	0	0	0	0	0	0	0	0
ENSG00000264659	16	42	27	30	6	8	8	63	33	38	52	78
ENSG00000235199	0	0	0	0	0	0	0	0	0	0	0	0
ENSG00000187969	0	0	0	0	0	0	0	0	0	0	0	0
ENSG00000224237	0	1	1	1	1	2	0	0	0	0	0	0
ENSG00000224236	4	0	4	0	0	0	0	0	0	0	0	0
ENSG00000224239	0	6	9	0	0	12	0	0	0	0	0	0
ENSG00000278330	107	127	70	170	97	137	290	165	171	108	151	121
ENSG00000235190	0	0	0	0	0	0	0	0	0	0	0	0
ENSG00000137404	1814	1239	1746	1560	1156	1525	1636	2726	1783	1981	1808	2407
ENSG00000235196	0	0	0	0	0	0	0	0	0	0	0	0
ENSG00000235197	0	0	0	0	0	0	0	0	0	0	0	0
ENSG00000264655	4	0	12	0	0	0	0	0	0	0	0	0
ENSG00000275576	0	0	0	0	0	0	0	8	0	0	0	0
ENSG00000275572	0	0	4	0	5	0	0	0	0	0	0	0
ENSG00000162840	2	4	0	4	2	2	0	0	2	5	0	3
ENSG00000060138	10823	9721	9299	11558	10425	10323	35	30	5	11	31	42
ENSG00000253570	19	29	21	42	42	28	24	9	15	15	33	10
ENSG00000275578	0	0	0	0	0	0	0	0	0	0	0	0
ENSG00000281593	8	9	5	18	6	11	5	10	2	13	5	8
ENSG00000044012	0	0	0	0	0	0	0	0	0	0	0	0
ENSG00000231857	0	0	0	0	0	0	0	0	0	0	0	0
ENSG00000236643	0	0	0	0	0	0	3	21	8	11	5	0
ENSG00000231855	0	0	0	0	0	0	0	0	0	0	0	0
ENSG00000231852	0	18	0	36	12	13	0	0	0	7	0	11
ENSG00000231851	3	0	0	2	6	0	8	5	6	7	27	0
ENSG00000130751	293	234	336	175	289	291	357	443	666	811	733	513
ENSG00000180818	314	164	189	233	284	276	1193	1683	1618	1279	1090	1247
ENSG00000231859	0	0	0	4	2	1	0	0	0	0	0	2
ENSG00000130755	2659	3571	4302	4105	4615	4576	2017	4825	4815	4071	3129	3466
ENSG00000186115	0	21	10	0	0	0	0	0	0	11	0	0
ENSG00000288266	0	4	4	4	0	0	18	4	30	58	42	16
ENSG00000288262	0	0	0	0	0	0	0	0	0	0	0	0
ENSG00000110756	2393	2075	2277	2393	2468	2322	839	1618	1239	1827	1780	1487
ENSG00000248840	10	13	10	1	5	11	0	4	7	18	7	6
ENSG00000248842	0	0	0	0	0	0	0	0	0	0	0	0
ENSG00000248843	5	0	9	4	0	0	0	0	0	0	0	0
ENSG00000248844	0	0	0	0	0	0	0	0	0	0	0	0
ENSG00000248846	0	0	0	0	0	0	0	0	0	0	0	7
ENSG00000253572	0	0	0	0	0	0	0	0	0	0	0	4
ENSG00000248848	0	0	0	0	0	3	0	0	0	0	0	0
ENSG00000134278	600	692	643	1065	1306	1533	955	1178	1079	1298	1329	1515
ENSG00000202474	2	1	2	2	2	2	1	2	2	2	2	1
ENSG00000287526	0	0	0	3	0	0	0	0	0	0	0	0
ENSG00000287527	0	0	0	0	0	0	0	0	0	0	0	0
ENSG00000287524	0	0	0	0	0	0	0	0	0	0	0	0
ENSG00000287525	0	0	0	0	0	0	0	0	0	0	0	0
ENSG00000287522	0	0	0	0	0	0	0	0	0	11	0	0
ENSG00000287523	0	0	0	0	0	0	0	0	0	0	0	0
ENSG00000287520	0	0	0	0	0	0	0	0	0	0	0	0
ENSG00000287521	0	0	0	0	0	0	0	0	0	0	0	0
ENSG00000287528	0	0	0	0	0	0	0	0	0	0	0	0
ENSG00000287529	0	0	0	0	0	4	0	0	0	0	0	0
ENSG00000230813	5	0	0	0	0	0	0	0	0	0	0	0
ENSG00000230814	0	0	0	0	0	0	0	0	0	0	0	0
ENSG00000230815	0	0	0	0	0	0	0	0	0	0	0	0
ENSG00000230817	0	0	0	0	0	0	0	0	0	0	0	0
ENSG00000230818	0	0	0	0	0	0	0	0	0	0	0	0
ENSG00000230819	0	0	0	0	0	0	0	0	0	0	0	0
ENSG00000286062	12	0	0	0	0	0	0	0	0	0	0	0
ENSG00000217791	0	0	4	1	4	0	3	0	0	3	0	0
ENSG00000072506	2085	2658	3075	2912	3049	2235	5650	10662	10143	7991	8071	7571
ENSG00000283688	0	0	0	0	0	0	0	0	0	0	0	0
ENSG00000072501	18556	15491	13994	16799	15653	14742	48966	58233	54814	52539	48875	47331
ENSG00000134183	21	40	16	23	12	18	22	7	20	7	23	19
ENSG00000286064	10	15	11	15	12	12	73	189	157	77	79	98
ENSG00000270587	61	62	42	37	39	29	17	10	11	33	19	39
ENSG00000134186	3848	3592	3262	5244	4316	3916	4744	2739	2423	2614	1896	2164
ENSG00000134184	1604	1621	2073	1990	2396	2185	0	0	0	17	16	9
ENSG00000227224	0	0	0	0	0	0	0	0	0	0	0	0
ENSG00000262712	30	122	75	184	44	67	141	162	92	154	210	110
ENSG00000262714	0	0	0	0	0	0	0	0	0	0	0	0
ENSG00000248211	0	0	0	0	0	0	0	0	0	0	4	0
ENSG00000248210	0	0	0	0	0	0	0	0	0	0	0	0
ENSG00000248213	80	371	169	312	119	156	111	131	107	165	158	184
ENSG00000037042	937	792	1152	1410	1454	1563	446	474	420	269	231	275
ENSG00000284715	0	0	0	0	0	0	0	0	0	0	0	0
ENSG00000260622	0	0	0	0	0	0	0	0	0	0	4	0
ENSG00000260620	0	0	0	0	0	0	0	0	0	0	0	0
ENSG00000260621	0	0	0	0	0	0	0	0	0	0	0	0
ENSG00000260626	0	0	0	0	0	0	0	0	0	0	0	0
ENSG00000284716	0	4	0	0	0	2	7	2	0	0	0	0
ENSG00000078487	254	388	260	367	378	297	626	910	970	934	857	1012
ENSG00000260625	0	0	6	0	21	21	13	0	8	19	0	0
ENSG00000248215	0	0	0	0	0	0	0	0	0	0	0	0
ENSG00000260628	0	0	6	0	0	0	0	0	0	0	0	0
ENSG00000260629	0	0	0	0	0	0	0	0	0	0	0	0
ENSG00000042753	5618	7136	8504	9134	9486	8707	7922	11188	9883	9111	9407	8406
ENSG00000196096	0	0	0	0	0	0	0	0	0	0	0	0
ENSG00000283685	0	0	0	0	0	0	0	0	0	0	0	0
ENSG00000283684	0	0	0	0	0	0	0	0	0	0	0	0
ENSG00000105855	0	0	4	0	16	19	0	0	0	0	0	0
ENSG00000105854	800	577	568	808	873	715	882	1102	1011	1102	920	759
ENSG00000111481	8705	8127	8215	9793	9926	10839	4957	7013	6334	5955	7003	6460
ENSG00000105856	1282	1326	2015	2348	2684	2589	751	1199	1094	1262	1320	1749
ENSG00000105851	5153	5487	5403	5226	5789	6123	5371	7749	7902	7917	7275	7211
ENSG00000079689	0	0	0	0	0	0	0	0	0	0	0	0
ENSG00000105852	4	4	0	0	0	8	0	0	0	0	4	0
ENSG00000142252	688	1099	1258	1663	1116	866	984	1397	1496	1281	1033	1012
ENSG00000012174	1139	826	832	989	1286	987	1379	2160	2280	3195	2418	2537
ENSG00000131002	1383	1131	1205	1605	1318	1427	0	0	5	0	0	0
ENSG00000012171	25	44	97	43	174	96	38	8	20	42	12	47
ENSG00000220447	0	0	0	0	0	0	0	0	0	0	0	0
ENSG00000131007	0	0	0	0	0	0	0	0	0	0	0	0
ENSG00000135587	1262	997	1340	1580	1716	1570	777	716	847	747	889	841
ENSG00000214111	0	0	0	0	0	0	0	0	0	0	0	0
ENSG00000257022	0	0	0	0	0	0	0	0	0	0	0	0
ENSG00000214110	23	206	289	213	15	121	184	377	350	127	137	192
ENSG00000196098	0	0	0	0	0	0	0	0	0	0	0	0
ENSG00000071082	14112	40394	35733	56964	43723	42669	14056	31817	28172	33340	41981	37459
ENSG00000124490	0	0	0	0	0	0	0	0	0	0	0	0
ENSG00000139780	4	0	0	0	0	0	0	0	0	0	0	4
ENSG00000180660	0	12	6	8	16	19	0	0	0	0	0	0
ENSG00000180663	0	0	0	0	0	0	0	0	0	0	0	0
ENSG00000180662	0	0	0	0	2	0	0	0	0	0	0	0
ENSG00000180667	1808	1784	1760	2226	3111	2398	1097	1959	1566	1773	1771	1631
ENSG00000188419	973	722	674	847	1060	965	1340	1642	1460	1765	1736	2056
ENSG00000135632	1120	1421	955	1355	1130	1091	1528	2790	2186	1711	1610	1592
ENSG00000135631	1868	2684	3199	4236	3170	3642	2797	5354	4581	4430	4898	4195
ENSG00000135636	7926	2665	6997	10358	17735	15663	6535	14188	6512	10794	9856	24793
ENSG00000135637	913	1122	1108	1086	1144	1042	461	805	582	842	811	545
ENSG00000210195	810	979	662	984	625	530	450	446	412	352	180	400
ENSG00000147155	873	1340	1378	1371	1461	1150	2255	5607	5243	2610	4174	4683
ENSG00000263445	0	0	0	0	0	0	0	0	0	0	0	0
ENSG00000112539	0	0	0	0	0	0	0	0	0	0	0	0
ENSG00000263443	0	4	4	32	16	24	7	0	0	12	16	10
ENSG00000272905	2	4	1	4	0	10	4	2	6	10	16	9
ENSG00000114503	3336	6065	5146	6392	6041	4508	1947	4347	2094	2176	1740	2139
ENSG00000258629	0	0	0	0	0	0	0	0	0	0	0	0
ENSG00000184992	5404	5651	5113	5422	5427	4294	2954	5167	4184	2948	2852	2942
ENSG00000259767	2	6	13	18	8	15	16	14	18	5	17	19
ENSG00000224296	0	0	0	0	0	0	0	0	0	0	0	0
ENSG00000115677	46917	39552	42225	51635	46257	52050	13151	15843	14514	13195	14267	13782
ENSG00000259763	0	0	0	1	0	0	9	8	13	10	28	5
ENSG00000259762	0	0	0	0	0	11	6	0	0	0	0	12
ENSG00000259761	0	0	0	0	0	0	0	0	0	0	0	0
ENSG00000259760	0	0	0	0	0	0	0	3	0	0	4	0
ENSG00000259769	0	0	0	0	0	0	0	0	0	8	0	0
ENSG00000259768	1156	1039	1228	1227	1421	1466	337	402	776	770	655	499
ENSG00000261971	727	756	633	1076	765	746	1805	472	730	627	1328	907
ENSG00000267591	0	0	0	0	0	0	0	0	0	0	0	0
ENSG00000267590	4	6	0	9	1	4	6	4	1	0	0	1
ENSG00000261978	0	0	0	0	0	0	0	0	0	0	3	0
ENSG00000258627	0	0	0	0	0	0	0	0	0	0	0	0
ENSG00000116852	3563	3647	3560	6491	6085	6798	14957	16519	14036	17240	17478	15442
ENSG00000258620	0	0	5	2	7	0	0	0	4	0	0	0
ENSG00000267597	0	0	0	0	0	0	0	0	0	0	0	0
ENSG00000162592	211	383	316	283	191	215	0	0	0	0	0	0
ENSG00000263199	0	0	0	0	0	0	0	0	0	0	0	0
ENSG00000219747	22	18	2	21	21	24	24	24	39	16	10	16
ENSG00000029364	2476	2339	4120	4673	7637	4275	1174	4453	1101	4059	995	4012
ENSG00000125255	0	0	0	0	0	0	0	0	0	0	0	0
ENSG00000227258	9	12	15	0	41	34	0	0	19	8	0	4
ENSG00000227259	0	0	0	0	0	0	0	0	0	2	0	0
ENSG00000227256	0	8	4	20	15	0	17	21	10	12	23	25
ENSG00000227257	0	0	0	0	1	2	0	0	2	6	0	1
ENSG00000227254	0	0	0	0	1	9	0	0	0	0	0	0
ENSG00000227255	3	0	2	3	0	5	0	4	0	0	0	0
ENSG00000227252	23	14	42	56	38	39	8	10	38	18	11	4
ENSG00000227253	14	0	20	0	0	11	0	0	23	0	4	0
ENSG00000267734	0	3	0	0	0	0	0	0	0	0	0	0
ENSG00000105143	0	0	0	0	0	0	0	0	0	0	0	0
ENSG00000105141	0	0	0	0	0	0	0	0	0	0	0	0
ENSG00000162595	0	0	0	0	0	0	0	0	0	0	0	0
ENSG00000267630	0	0	0	0	0	0	0	0	0	0	0	0
ENSG00000267631	1	12	5	1	5	1	0	0	0	0	0	0
ENSG00000200558	0	0	0	0	0	0	0	0	0	0	0	0
ENSG00000267633	0	0	0	0	0	0	0	0	0	0	0	0
ENSG00000142920	117	275	242	248	259	287	19	12	0	0	8	8
ENSG00000267636	0	0	0	0	0	0	0	0	0	0	0	0
ENSG00000267637	0	0	0	0	0	0	0	0	0	0	0	0
ENSG00000186543	0	0	0	0	0	0	0	0	0	0	0	0
ENSG00000211798	0	0	0	0	0	0	0	0	0	0	0	0
ENSG00000235940	0	0	0	0	0	0	0	0	0	0	0	0
ENSG00000235943	0	0	0	0	0	0	0	0	0	0	0	0
ENSG00000235942	0	0	0	0	0	0	0	0	0	0	0	0
ENSG00000146205	68	211	209	226	101	88	0	0	0	4	0	0
ENSG00000235944	202	315	351	467	451	245	255	378	396	435	387	357
ENSG00000235947	13	13	39	10	0	0	17	0	15	12	46	6
ENSG00000235946	8	19	9	13	24	9	0	0	0	0	0	0
ENSG00000164418	4	8	0	15	29	17	0	0	0	0	0	0
ENSG00000242509	0	0	0	0	0	0	0	0	0	0	0	0
ENSG00000164411	0	4	4	6	0	0	0	21	0	0	4	4
ENSG00000222150	0	0	0	0	0	0	0	0	0	0	0	0
ENSG00000242507	0	0	2	0	0	0	6	0	3	0	0	0
ENSG00000280163	0	4	4	8	0	4	0	0	10	0	4	0
ENSG00000222154	0	0	0	0	0	0	0	0	0	0	0	0
ENSG00000202227	0	0	0	0	1	3	0	0	0	0	0	0
ENSG00000255776	0	0	0	4	4	0	0	0	16	0	0	0
ENSG00000100532	256	312	140	282	283	242	184	352	304	395	414	321
ENSG00000198937	1301	1194	1289	1461	1180	1215	1054	1603	1465	1229	984	1359
ENSG00000263602	0	0	0	0	0	0	0	0	0	0	0	0
ENSG00000227249	0	0	0	0	0	0	0	0	0	0	0	0
ENSG00000077454	3876	5195	4926	6266	5654	5103	6031	5998	5623	5895	5520	4576
ENSG00000186265	4	0	0	12	0	19	0	0	4	0	0	0
ENSG00000273419	14	19	29	35	108	65	38	25	48	38	165	130
ENSG00000263606	29	9	6	24	31	5	42	26	19	41	20	45
ENSG00000252362	0	0	0	2	0	0	0	0	0	0	0	0
ENSG00000077458	1516	1039	909	973	1287	1210	754	1354	1220	1234	1104	1564
ENSG00000201465	0	0	0	0	0	0	0	0	0	0	0	0
ENSG00000226285	0	0	0	0	0	0	0	0	0	0	0	0
ENSG00000224541	0	0	0	1	0	0	0	0	0	0	0	0
ENSG00000201464	0	0	0	0	0	0	0	0	0	0	0	0
ENSG00000201467	0	0	0	0	0	0	0	0	0	0	0	0
ENSG00000262953	0	4	0	0	0	0	0	0	0	0	0	0
ENSG00000278447	4	1	1	1	1	2	1	3	2	1	3	4
ENSG00000212658	0	0	0	0	0	0	26	19	5	4	4	0
ENSG00000212659	0	0	0	0	0	0	0	0	0	0	0	0
ENSG00000265908	8	4	9	0	4	4	6	0	6	0	8	4
ENSG00000265905	0	0	0	0	0	0	0	0	0	0	0	0
ENSG00000265907	4	4	0	8	0	0	0	8	0	4	4	8
ENSG00000212657	0	0	0	0	0	0	41	38	26	19	21	56
ENSG00000265902	0	0	0	0	0	0	1	0	0	0	0	0
ENSG00000253140	0	8	12	17	0	12	0	0	0	0	0	0
ENSG00000260367	25	13	27	38	35	35	76	31	46	27	66	37
ENSG00000260366	0	4	0	3	0	2	5	0	6	5	4	3
ENSG00000260364	0	0	0	0	0	0	0	0	0	0	0	0
ENSG00000260362	0	0	0	0	0	0	0	0	0	0	0	0
ENSG00000260361	18	27	66	57	48	36	6	12	4	16	40	48
ENSG00000280160	16	63	31	60	794	79	66	148	84	60	95	171
ENSG00000260369	0	0	0	0	4	4	12	4	8	4	4	2
ENSG00000260368	0	0	15	8	4	0	16	26	15	16	8	32
ENSG00000021300	162	90	119	167	184	210	8	7	0	0	0	0
ENSG00000217026	0	0	0	0	0	2	0	0	0	0	0	0
ENSG00000217027	6	4	0	6	0	2	0	2	6	2	2	2
ENSG00000213332	0	0	0	0	0	0	0	0	0	0	0	0
ENSG00000181282	0	0	0	0	0	0	0	0	0	0	0	0
ENSG00000100399	20	25	61	27	37	11	17	4	12	3	4	2
ENSG00000209482	4	20	10	13	8	16	11	15	23	12	20	16
ENSG00000209480	1	1	3	6	1	1	1	15	31	1	15	1
ENSG00000253149	0	0	0	0	0	0	0	0	0	0	0	0
ENSG00000100393	17487	11666	7810	9547	10325	7699	7997	9222	6643	5512	5794	7700
ENSG00000213331	0	0	0	0	0	0	0	0	0	0	0	0
ENSG00000100395	3300	3591	2945	4124	3479	3139	3857	5740	4218	3147	3332	3994
ENSG00000200552	0	0	0	0	0	0	0	0	0	0	0	0
ENSG00000253148	0	0	0	0	0	0	0	0	0	0	0	0
ENSG00000223208	0	0	0	6	0	2	0	0	0	0	0	0
ENSG00000223203	0	0	0	2	3	6	0	3	9	1	2	0
ENSG00000223202	0	0	0	0	0	0	0	0	0	0	0	0
ENSG00000260649	0	0	0	0	0	0	0	0	0	0	0	0
ENSG00000232353	0	0	0	0	0	0	0	0	0	0	0	0
ENSG00000200553	0	0	0	0	0	0	0	0	0	0	0	0
ENSG00000222356	0	0	0	0	0	0	0	0	0	0	0	0
ENSG00000213338	4	0	0	4	5	0	11	3	4	7	5	6
ENSG00000196550	1119	1361	1507	1893	1867	2111	1277	1799	1380	1680	1132	1181
ENSG00000196553	0	0	2	0	12	4	0	0	2	0	6	0
ENSG00000196557	4	4	14	12	4	0	0	4	4	0	0	0
ENSG00000264387	0	0	0	0	0	0	0	0	0	0	0	0
ENSG00000282206	5	6	8	13	5	18	2	2	4	0	4	6
ENSG00000264386	0	6	0	4	1	1	0	2	1	2	0	0
ENSG00000197208	304	228	349	231	254	281	498	801	616	570	609	730
ENSG00000239468	1	0	0	6	1	5	0	0	0	0	0	0
ENSG00000239462	0	0	0	0	0	0	0	0	0	0	0	0
ENSG00000151292	2050	2041	1832	2284	2797	1577	559	725	886	827	635	792
ENSG00000239467	6	64	54	34	27	103	32	60	103	126	98	37
ENSG00000239464	0	0	0	0	0	0	0	0	0	0	0	0
ENSG00000239465	0	0	0	2	0	0	0	0	0	0	2	0
ENSG00000217686	0	0	0	0	0	0	0	0	0	0	0	0
ENSG00000217684	4	6	12	25	11	18	7	9	4	10	0	4
ENSG00000217680	0	0	0	0	0	0	0	0	0	0	0	0
ENSG00000253638	0	0	0	0	0	0	0	0	0	0	0	0
ENSG00000222359	5	1	0	5	1	4	2	2	3	1	7	1
ENSG00000211947	0	0	0	0	0	0	0	0	0	0	0	0
ENSG00000026652	1149	1316	1392	2266	1916	2681	1310	1344	1481	1947	2179	2400
ENSG00000205955	0	0	0	0	0	0	0	0	0	0	3	0
ENSG00000211945	0	0	0	0	0	0	0	0	0	0	0	0
ENSG00000205959	0	0	0	4	10	7	8	40	49	33	34	52
ENSG00000185158	1856	1431	1509	1666	1485	1495	438	525	461	704	455	698
ENSG00000211681	0	0	0	0	0	0	0	0	0	0	0	0
ENSG00000211682	0	0	0	0	0	0	0	0	0	0	0	0
ENSG00000211683	0	1	12	4	9	0	8	5	9	12	8	20
ENSG00000211684	0	0	0	0	0	0	0	0	0	0	0	0
ENSG00000211685	0	4	0	0	0	0	0	0	0	0	0	0
ENSG00000211687	0	1	1	1	1	1	4	1	1	0	1	1
ENSG00000211688	5	1	4	5	4	1	7	11	16	9	11	11
ENSG00000211689	1021	865	747	664	730	357	2219	2656	2619	1454	1973	1184
ENSG00000185155	58	30	34	56	35	61	0	0	0	0	0	4
ENSG00000185156	8	38	19	12	4	0	8	0	0	0	0	0
ENSG00000255042	0	0	0	0	0	0	0	0	0	0	0	0
ENSG00000229565	0	0	0	0	0	0	0	0	0	0	0	0
ENSG00000229562	0	0	0	2	0	0	6	0	4	0	0	0
ENSG00000229563	0	0	0	0	0	0	0	0	0	0	0	23
ENSG00000229560	0	0	0	0	0	0	0	0	0	0	0	0
ENSG00000255043	0	0	0	0	0	0	0	0	0	0	0	0
ENSG00000260731	0	0	0	0	0	0	0	0	0	0	0	0
ENSG00000255040	0	4	2	4	0	4	4	0	0	2	0	4
ENSG00000229568	0	0	0	0	0	0	0	0	0	0	0	0
ENSG00000229569	0	0	0	0	4	4	0	0	0	0	0	0
ENSG00000213260	22	13	11	12	23	10	45	33	30	6	23	15
ENSG00000106635	3088	3270	2519	3142	3272	2738	3765	4168	2899	2646	3359	3041
ENSG00000106636	5578	7581	7039	9250	8332	7800	6403	13073	9452	4039	9313	9924
ENSG00000207561	9	35	15	17	14	27	12	12	3	20	22	14
ENSG00000280299	0	0	16	0	37	0	0	0	0	0	0	0
ENSG00000106631	0	0	0	0	0	0	0	0	0	0	0	0
ENSG00000106633	0	0	0	0	0	0	6	0	0	0	0	0
ENSG00000280295	0	2	0	8	0	0	4	0	12	0	15	8
ENSG00000213269	0	0	0	0	0	0	0	0	0	0	0	0
ENSG00000280296	12	6	2	4	10	0	0	0	0	0	0	0
ENSG00000106638	1415	1864	1788	2325	2388	2327	2029	3293	3132	2643	2675	2687
ENSG00000225196	0	0	0	0	0	0	0	0	0	0	0	0
ENSG00000251307	4	5	0	8	6	10	0	10	0	5	0	0
ENSG00000211538	0	0	0	0	0	0	0	0	0	0	0	0
ENSG00000211532	0	0	0	0	0	0	0	0	0	0	0	0
ENSG00000255045	0	0	10	0	5	3	0	0	0	7	0	0
ENSG00000123584	0	0	0	0	0	0	0	0	0	0	0	0
ENSG00000260668	0	28	18	18	19	19	42	33	47	49	29	8
ENSG00000239626	18	21	46	28	27	40	8	10	0	9	11	3
ENSG00000206812	0	0	0	0	0	0	0	0	0	0	0	0
ENSG00000152670	30	4	4	19	4	28	0	0	0	0	0	1
ENSG00000152672	0	0	0	0	0	0	0	0	2	0	0	0
ENSG00000225198	0	0	0	0	0	0	0	0	0	0	0	0
ENSG00000238731	0	0	0	0	2	0	0	0	0	0	0	0
ENSG00000238730	0	0	0	0	0	0	0	0	0	0	0	0
ENSG00000238735	0	0	0	0	0	0	0	3	1	0	1	0
ENSG00000143643	1472	1337	1563	2083	2377	2445	1547	2002	1953	2098	2245	2157
ENSG00000124588	791	729	664	1354	1233	972	1979	2275	1946	1923	2590	2661
ENSG00000143641	9327	12626	12800	13705	13268	12822	16182	23146	27434	18883	16559	15929
ENSG00000124587	1278	1596	2345	2554	3425	3497	2386	3398	3832	2982	3122	2800
ENSG00000167332	0	0	0	0	0	0	0	0	0	0	0	0
ENSG00000167333	487	543	739	637	717	607	241	278	238	364	329	253
ENSG00000009830	1107	1269	1165	1331	1128	810	1195	1218	1256	1002	1098	1086
ENSG00000281655	0	0	0	0	0	0	0	0	0	0	0	2
ENSG00000281652	0	0	5	1	1	0	0	0	0	0	0	0
ENSG00000220161	43	94	65	95	21	84	59	42	36	80	53	51
ENSG00000258056	276	460	365	674	743	555	195	198	216	325	182	213
ENSG00000244183	0	0	0	0	0	0	0	0	0	0	0	0
ENSG00000286921	0	0	0	0	0	0	0	0	0	0	0	0
ENSG00000286920	0	0	0	0	3	0	0	0	5	0	0	0
ENSG00000178927	7638	9010	9747	10289	10090	8373	3036	3980	3530	3810	3571	3778
ENSG00000286922	0	0	0	0	0	0	0	0	0	0	0	0
ENSG00000178921	3985	5192	4722	6191	4721	4673	7845	9495	11477	6949	6454	5780
ENSG00000286924	0	4	0	0	4	4	0	0	0	0	0	0
ENSG00000286927	0	0	0	0	0	0	0	0	0	0	0	0
ENSG00000286926	0	0	0	0	0	0	0	3	7	0	0	0
ENSG00000286929	0	0	0	0	0	0	0	0	0	0	0	0
ENSG00000286928	0	0	0	0	0	0	0	0	0	0	0	0
ENSG00000178928	0	0	0	0	0	8	0	0	0	0	0	0
ENSG00000266341	0	0	0	0	0	0	0	0	0	0	0	0
ENSG00000266340	12	19	0	0	0	4	8	8	0	8	16	0
ENSG00000252861	0	0	0	0	0	0	0	0	0	0	0	0
ENSG00000252860	0	0	0	0	0	0	0	0	0	0	0	0
ENSG00000252863	0	0	0	0	0	0	0	0	0	0	0	0
ENSG00000168310	2719	1998	2086	2690	3195	2903	1262	1260	1258	1376	1250	1329
ENSG00000252864	0	0	0	0	0	0	0	0	0	0	0	0
ENSG00000252867	0	0	0	0	0	0	0	0	0	0	0	0
ENSG00000168314	0	4	0	0	8	0	0	4	0	0	0	0
ENSG00000260262	0	1	1	0	0	7	0	0	0	0	0	0
ENSG00000262456	0	0	0	0	0	0	0	0	0	0	0	0
ENSG00000212135	6	9	3	3	5	0	3	5	2	8	2	4
ENSG00000262454	0	0	8	0	4	0	21	32	55	17	3	34
ENSG00000212133	0	0	0	0	0	0	0	0	0	0	0	0
ENSG00000229492	0	0	0	0	0	0	0	0	0	0	0	0
ENSG00000241073	0	0	0	0	0	0	0	0	0	0	0	2
ENSG00000268416	0	0	0	0	0	0	0	0	0	0	0	0
ENSG00000114268	4264	7146	9874	10280	3228	5391	1952	1364	966	1236	1780	1638
ENSG00000241074	0	0	0	0	0	0	0	0	0	0	0	0
ENSG00000268412	0	0	0	0	0	0	0	0	0	0	0	0
ENSG00000200673	0	0	0	0	0	0	0	0	0	0	0	0
ENSG00000265867	0	0	0	0	0	0	0	2	0	0	0	0
ENSG00000200670	0	0	0	0	0	3	0	0	0	0	0	0
ENSG00000200677	6	1	2	2	11	12	4	1	6	5	2	3
ENSG00000040487	2259	2601	2913	2551	2275	1977	1741	1765	1318	1614	2336	2197
ENSG00000200674	4	8	4	2	0	3	0	12	4	5	0	10
ENSG00000204709	0	0	0	0	5	0	0	0	0	0	0	0
ENSG00000204703	0	0	0	0	0	0	0	0	0	0	0	0
ENSG00000204702	0	0	0	0	0	0	0	0	0	0	0	0
ENSG00000204701	0	0	0	0	1	0	0	0	0	0	0	0
ENSG00000204700	0	0	0	0	0	0	0	0	0	0	0	0
ENSG00000204706	0	0	0	8	0	0	4	0	28	49	19	19
ENSG00000204705	0	0	0	0	0	0	0	0	0	0	0	0
ENSG00000204704	0	0	0	0	4	0	0	0	0	0	0	0
ENSG00000227973	19	15	0	0	2	2	10	8	9	16	10	7
ENSG00000217929	0	19	0	0	2	1	0	0	0	4	0	10
ENSG00000153107	11073	10990	9366	13701	12167	10596	14177	20082	17620	14443	13674	13212
ENSG00000228778	58	41	26	41	24	20	0	0	0	0	0	0
ENSG00000228779	0	8	0	0	3	0	8	0	0	4	9	0
ENSG00000228775	4	34	24	27	31	45	18	0	12	20	33	18
ENSG00000228776	0	0	0	0	0	0	0	0	0	0	0	0
ENSG00000228777	0	0	0	0	0	0	0	0	0	0	0	0
ENSG00000228770	0	0	0	0	0	0	0	0	0	0	0	0
ENSG00000228771	0	0	0	0	0	0	0	0	0	0	0	0
ENSG00000228772	0	0	0	0	0	0	0	0	0	0	0	0
ENSG00000279268	0	0	0	0	0	0	0	0	4	0	0	0
ENSG00000279269	0	0	0	3	0	0	0	0	0	3	0	4
ENSG00000222685	0	0	0	0	0	0	0	0	0	0	0	0
ENSG00000279261	0	16	16	16	0	8	0	0	0	0	4	0
ENSG00000279262	0	3	0	0	4	0	0	9	4	0	0	0
ENSG00000285448	0	0	0	0	0	0	0	0	0	0	0	0
ENSG00000279264	0	0	0	0	0	0	0	0	0	0	0	0
ENSG00000279265	7	37	36	27	36	49	48	71	52	69	73	73
ENSG00000279266	0	0	0	0	0	0	4	0	0	8	4	0
ENSG00000279267	13	54	46	77	77	86	50	122	140	118	96	112
ENSG00000226646	0	0	0	0	0	0	0	0	0	0	0	0
ENSG00000226647	17	0	6	9	6	6	6	25	24	14	13	35
ENSG00000226644	0	13	32	32	29	55	14	82	54	49	39	64
ENSG00000226645	0	0	0	0	0	0	0	0	0	2	0	0
ENSG00000226642	0	0	0	0	1	0	0	0	0	0	0	0
ENSG00000226643	0	0	0	0	0	0	0	0	0	0	0	0
ENSG00000226640	0	0	0	0	0	0	0	0	0	0	0	0
ENSG00000226641	0	0	0	0	0	0	0	0	0	0	0	0
ENSG00000164047	67	309	147	344	123	160	95	175	142	226	181	184
ENSG00000143756	4386	4102	3462	1834	1624	3380	1947	1317	2389	2545	2595	3285
ENSG00000226648	31	72	31	59	44	77	29	23	57	69	34	58
ENSG00000226649	0	0	0	0	0	0	0	2	0	0	5	0
ENSG00000158022	0	0	3	4	0	18	0	0	0	0	0	0
ENSG00000158023	24	9	64	22	10	59	66	41	38	38	56	46
ENSG00000183242	392	693	574	483	225	326	0	0	0	0	0	0
ENSG00000198723	0	0	0	0	0	0	7	6	7	0	13	12
ENSG00000167800	0	0	0	0	7	0	6	3	7	0	8	7
ENSG00000283728	1	1	1	1	1	1	0	3	1	1	1	2
ENSG00000227412	0	0	0	0	0	0	0	0	0	0	0	0
ENSG00000183248	15	19	8	19	8	8	44	16	15	12	34	19
ENSG00000183249	0	0	0	0	0	0	0	0	0	0	0	0
ENSG00000127774	892	860	1093	1073	1281	1082	1136	1872	1457	980	1122	1150
ENSG00000239926	0	0	0	0	0	0	0	0	0	0	0	0
ENSG00000239924	0	0	0	0	0	0	0	0	0	0	0	0
ENSG00000239923	0	0	0	0	0	0	0	0	0	0	0	0
ENSG00000239922	0	0	0	0	0	0	0	0	0	0	0	0
ENSG00000239921	0	0	0	0	0	0	0	0	3	0	0	0
ENSG00000239920	4	2	9	8	0	19	0	2	0	3	0	5
ENSG00000233924	12	4	8	21	4	6	9	7	0	2	4	16
ENSG00000233927	16305	24495	25190	30547	27285	28764	14636	18242	19510	18168	19926	16390
ENSG00000233926	0	0	6	5	0	0	0	0	0	0	0	0
ENSG00000233921	0	0	0	0	0	0	0	0	0	0	0	0
ENSG00000233920	0	0	0	0	0	0	0	0	0	0	0	0
ENSG00000239432	0	0	0	0	0	0	0	0	0	0	0	0
ENSG00000233922	2148	2395	2458	3011	2674	2831	10	12	12	12	12	0
ENSG00000173838	0	0	0	0	0	0	0	0	0	12	0	0
ENSG00000233929	0	0	0	0	0	0	2	2	2	0	0	0
ENSG00000233928	0	0	0	0	0	0	0	0	0	0	0	0
ENSG00000227418	0	0	0	0	0	0	0	0	0	0	0	0
ENSG00000245311	0	2	0	0	0	0	0	0	0	0	0	2
ENSG00000245317	29	18	49	18	37	54	35	8	24	66	41	23
ENSG00000165406	942	1381	1319	1627	1447	1359	1146	1375	1448	1343	1470	1374
ENSG00000165409	16	8	0	4	0	9	8	13	12	10	7	0
ENSG00000257998	0	0	0	0	0	0	0	0	0	0	0	0
ENSG00000241258	620	484	363	438	359	412	690	1295	599	541	1028	632
ENSG00000164715	1837	2289	1316	2251	1996	1663	2695	3570	2898	2603	2675	3183
ENSG00000257991	0	0	0	0	0	0	0	0	0	0	0	0
ENSG00000257997	0	0	0	0	0	0	0	0	0	0	0	0
ENSG00000257994	0	0	0	0	0	0	0	0	0	0	0	0
ENSG00000257995	0	0	0	0	0	0	0	0	0	0	0	0
ENSG00000206635	0	0	0	2	0	0	0	0	0	0	0	0
ENSG00000206634	10	9	10	11	8	6	5	5	16	28	20	9
ENSG00000206637	0	0	0	0	0	0	0	0	0	0	0	0
ENSG00000206636	0	0	0	0	0	0	0	0	0	0	0	0
ENSG00000206631	0	0	0	0	0	0	0	0	0	0	0	0
ENSG00000206630	1	1	2	2	1	1	1	1	1	1	1	1
ENSG00000256691	0	0	0	0	0	0	0	0	0	0	0	0
ENSG00000225224	0	3	4	9	11	15	0	8	6	2	11	3
ENSG00000255843	0	8	5	12	6	11	12	14	21	10	15	7
ENSG00000206639	0	0	0	0	0	0	1	0	1	1	0	0
ENSG00000255847	0	15	0	15	8	0	0	0	3	15	6	6
ENSG00000234640	0	0	0	0	0	0	0	0	0	0	0	0
ENSG00000207944	0	0	1	1	1	0	0	0	0	0	0	0
ENSG00000254718	3	0	0	0	0	0	0	0	0	7	0	0
ENSG00000207946	0	0	0	0	0	0	0	0	0	0	0	0
ENSG00000225226	0	0	0	0	0	0	0	0	0	0	0	0
ENSG00000207940	0	0	0	0	0	0	0	0	0	0	0	0
ENSG00000207941	0	0	0	0	0	0	0	0	0	0	0	0
ENSG00000207942	0	0	0	0	0	0	0	0	0	0	0	0
ENSG00000207943	0	2	0	0	0	0	0	0	0	0	0	0
ENSG00000254710	0	0	0	0	0	0	0	0	0	0	0	0
ENSG00000254713	0	0	0	0	0	0	0	0	0	0	0	0
ENSG00000254712	0	0	0	0	0	0	0	0	0	0	0	0
ENSG00000254715	0	1	2	2	5	2	0	0	0	0	0	0
ENSG00000254717	0	0	0	0	0	0	0	0	0	0	0	0
ENSG00000147614	0	0	0	0	0	0	82	279	207	194	159	394
ENSG00000240849	5012	3632	3723	5142	4736	4171	2795	3976	2243	2250	2140	2371
ENSG00000278135	1	2	0	0	0	0	0	3	3	0	0	0
ENSG00000244740	0	0	0	0	0	0	0	0	0	0	0	0
ENSG00000278133	231	236	193	290	273	241	488	527	532	468	548	462
ENSG00000158683	12	13	13	8	53	11	15	0	4	0	27	16
ENSG00000278131	0	0	0	0	0	0	0	0	0	0	0	0
ENSG00000287255	49	0	26	13	6	8	4	5	0	21	23	87
ENSG00000240842	0	0	0	0	0	0	0	0	0	0	0	0
ENSG00000225222	0	0	0	0	0	0	0	0	0	0	0	0
ENSG00000278139	0	0	0	0	0	0	0	0	0	0	0	0
ENSG00000240847	0	0	0	0	0	0	0	0	0	0	0	0
ENSG00000008056	41	8	30	36	36	72	0	8	0	4	4	19
ENSG00000130518	55	119	33	125	120	76	420	323	131	344	713	749
ENSG00000159374	81	75	136	66	111	148	54	10	17	21	64	23
ENSG00000159377	8014	11549	11410	13790	12593	12311	10005	14760	12815	10985	13652	13053
ENSG00000215864	0	0	0	0	0	0	0	0	0	0	0	0
ENSG00000130511	1878	3161	3120	3704	3053	3212	6324	7837	7066	4508	4249	4038
ENSG00000130513	65	84	59	468	566	1215	23	34	16	94	240	247
ENSG00000130517	3079	2753	1853	1751	6766	2880	678	6060	8073	9266	1929	7866
ENSG00000234998	0	0	0	0	0	0	0	0	0	3	0	0
ENSG00000164758	568	675	728	1001	1205	1024	977	1110	1191	1262	764	1158
ENSG00000164756	0	0	0	0	0	0	0	0	0	0	0	0
ENSG00000164754	13253	12348	12872	15292	17613	16643	10828	21668	21475	22691	16028	18623
ENSG00000164751	468	1032	621	778	1615	1460	361	768	1320	863	1154	1209
ENSG00000058085	11	0	0	4	19	19	12	12	4	0	8	8
ENSG00000159082	1636	1380	1058	1716	1688	1400	1509	1768	1330	2015	2319	2122
ENSG00000164616	4	0	0	0	0	0	0	0	0	0	0	0
ENSG00000155506	43191	36260	31866	39395	39347	36384	30697	36623	36398	26103	22271	25708
ENSG00000159086	2795	3025	2410	3812	3222	3115	3165	5136	4021	3961	3391	3245
ENSG00000287724	0	4	0	11	0	0	0	0	2	5	0	8
ENSG00000287725	0	0	34	0	68	52	0	27	0	135	0	430
ENSG00000287726	0	0	0	0	0	0	0	0	0	0	0	0
ENSG00000287727	13	21	6	4	12	23	27	23	19	14	27	0
ENSG00000287720	0	0	0	0	0	5	0	0	15	0	0	0
ENSG00000011478	1024	1595	2059	2400	2243	2266	2017	2402	2827	2486	2334	1619
ENSG00000287722	0	0	0	0	0	0	0	0	0	0	0	0
ENSG00000287723	0	0	0	0	0	0	0	0	0	0	0	0
ENSG00000251778	0	0	0	0	0	0	0	0	0	0	0	0
ENSG00000287728	0	0	0	0	0	0	0	0	0	0	0	0
ENSG00000287729	21	6	8	32	7	6	39	11	31	23	63	49
ENSG00000238832	3	0	3	0	6	11	0	5	6	9	6	0
ENSG00000230769	0	0	4	8	0	4	15	9	8	0	9	3
ENSG00000238833	0	0	0	0	0	0	0	0	0	0	0	0
ENSG00000010704	79	105	130	59	101	179	10	0	0	4	4	4
ENSG00000196616	0	0	0	0	0	0	0	0	0	0	0	0
ENSG00000125046	0	0	0	0	0	0	8	25	11	17	11	20
ENSG00000238830	0	0	0	0	0	0	0	0	0	0	0	0
ENSG00000196611	19	12	16	2	19	16	4069	4268	650	445	2436	1306
ENSG00000081913	1935	1998	1767	1863	1585	1664	1686	1380	1463	1334	1343	1132
ENSG00000285768	0	0	0	0	0	0	0	0	0	0	0	0
ENSG00000251775	5	5	6	4	1	4	3	0	0	3	6	8
ENSG00000285766	8	0	0	0	0	2	16	5	15	8	23	9
ENSG00000285764	0	0	0	0	0	0	0	0	0	0	0	0
ENSG00000285765	0	0	0	0	0	0	0	0	0	0	0	0
ENSG00000285762	0	0	1	0	0	0	0	0	0	0	0	0
ENSG00000285763	33	22	8	14	21	11	25	47	26	49	33	30
ENSG00000285760	0	0	0	0	0	0	0	0	0	0	0	0
ENSG00000088205	9327	10625	10063	11846	9459	8207	7355	15206	12638	11444	9850	10682
ENSG00000120498	0	0	8	0	0	0	0	0	0	0	0	0
ENSG00000252002	2	1	6	1	7	5	1	5	1	7	1	2
ENSG00000252001	0	0	0	0	0	0	0	0	0	0	0	0
ENSG00000287898	0	0	0	0	0	0	0	0	0	0	0	0
ENSG00000287899	0	8	31	8	5	16	12	30	24	51	8	19
ENSG00000287896	16	14	0	10	12	0	6	8	0	8	17	0
ENSG00000287897	0	0	0	0	0	0	0	0	0	0	0	0
ENSG00000287894	4	0	0	9	0	0	0	0	0	0	0	0
ENSG00000287895	0	13	16	49	24	48	0	12	3	8	0	0
ENSG00000287892	0	7	0	10	11	0	6	4	8	6	15	4
ENSG00000005471	460	273	553	503	671	531	0	0	0	0	0	0
ENSG00000287891	0	0	0	3	0	0	0	0	0	0	0	0
ENSG00000256713	16	15	7	2	12	26	0	0	5	0	2	0
ENSG00000256712	0	2	7	4	4	0	0	0	6	0	1	0
ENSG00000254824	0	0	0	0	0	0	0	0	0	0	0	0
ENSG00000256717	0	0	0	0	0	0	0	0	0	0	0	0
ENSG00000256714	0	0	0	0	0	0	0	0	0	0	0	0
ENSG00000037280	30	77	38	78	69	27	0	4	0	0	0	0
ENSG00000254822	0	0	0	0	0	0	0	0	0	0	0	0
ENSG00000160124	963	1225	1116	1293	791	790	835	1114	831	641	665	663
ENSG00000243004	2845	5070	2085	12367	4119	8856	1940	2264	2264	2335	1625	1553
ENSG00000243007	0	0	0	0	0	6	4	2	6	2	1	2
ENSG00000235500	0	0	0	0	0	0	0	0	0	0	0	0
ENSG00000243008	41	32	37	36	35	23	0	0	0	0	0	0
ENSG00000203914	0	0	0	8	0	0	0	0	0	2	0	0
ENSG00000203910	0	5	0	0	0	3	7	2	0	0	0	0
ENSG00000285498	0	0	0	0	0	0	0	0	0	0	0	0
ENSG00000251850	0	0	0	0	0	0	0	0	0	0	0	0
ENSG00000285491	0	0	0	0	0	0	0	0	0	0	0	0
ENSG00000285492	16	4	19	28	48	52	0	0	16	4	14	0
ENSG00000277370	1	1	1	1	1	1	1	1	1	1	1	1
ENSG00000231382	0	0	0	0	0	0	0	0	0	0	0	0
ENSG00000231381	4	3	4	0	4	8	0	0	3	0	0	0
ENSG00000277373	0	3	0	0	0	0	6	0	0	0	0	0
ENSG00000175294	63	126	81	74	101	97	41	22	61	137	68	87
ENSG00000231386	0	0	0	0	0	0	0	0	0	0	0	0
ENSG00000231384	0	0	0	0	0	0	0	0	4	0	0	0
ENSG00000274933	13	0	13	0	0	0	0	0	0	13	0	0
ENSG00000274932	0	1	0	0	0	0	0	0	0	0	0	0
ENSG00000231389	1579	3207	2449	4304	2255	2715	25	4	0	0	21	0
ENSG00000231388	0	0	0	0	0	0	0	0	0	0	0	0
ENSG00000274937	0	0	0	0	0	0	0	0	0	0	0	0
ENSG00000233565	0	0	0	0	0	0	0	0	0	0	0	0
ENSG00000274934	0	0	0	0	0	0	0	0	0	0	0	0
ENSG00000176928	0	4	0	0	0	0	0	0	0	0	0	0
ENSG00000251857	0	0	0	0	0	0	0	0	0	0	0	0
ENSG00000174429	0	0	0	0	0	0	0	0	0	0	0	0
ENSG00000176923	0	0	0	0	0	0	0	0	0	0	0	0
ENSG00000176922	0	0	0	0	0	0	0	0	0	0	0	0
ENSG00000251856	0	0	0	0	0	0	0	0	0	0	0	0
ENSG00000176927	71	49	48	74	112	98	60	22	45	58	55	51
ENSG00000178372	0	0	0	0	0	0	0	0	0	0	0	0
ENSG00000176925	0	0	0	0	0	0	0	0	0	0	0	0
ENSG00000244196	0	0	0	0	0	0	0	0	0	0	0	0
ENSG00000198169	216	772	802	1525	1005	1215	1235	1216	1489	1638	1686	411
ENSG00000198168	619	644	601	762	787	810	6	0	4	4	23	12
ENSG00000198162	3653	3062	2894	4423	4352	3738	3858	7914	5129	5667	6126	8101
ENSG00000198160	3397	1716	1399	3640	3909	3651	798	2381	1395	1658	1600	1879
ENSG00000171049	737	458	503	405	570	312	789	1103	763	505	647	447
ENSG00000175749	0	0	0	0	0	0	8	0	0	0	0	0
ENSG00000231655	0	0	0	0	0	0	2	0	0	0	2	0
ENSG00000231654	0	8	0	0	0	0	0	0	0	19	12	12
ENSG00000175741	170	126	166	285	266	209	137	264	147	240	179	142
ENSG00000171045	212	478	439	641	503	457	1496	2078	2730	2257	1773	1745
ENSG00000171044	103	143	123	284	181	193	0	0	0	0	0	0
ENSG00000231653	0	0	0	0	0	0	0	0	0	0	0	0
ENSG00000175745	190	99	99	170	142	171	74	115	119	120	96	82
ENSG00000179676	0	0	0	0	0	0	0	0	0	0	0	0
ENSG00000179674	4	0	0	0	0	0	0	0	0	0	0	0
ENSG00000179673	0	11	0	10	2	7	12	0	19	8	11	22
ENSG00000147316	2629	1897	1624	2302	2254	1938	1647	2108	1746	1663	1530	1864
ENSG00000230381	0	0	0	0	0	0	0	0	0	0	0	0
ENSG00000230383	218	287	254	321	260	303	254	342	333	237	353	295
ENSG00000230384	0	0	0	0	0	0	0	0	0	0	0	0
ENSG00000230385	5	5	16	3	5	14	14	8	15	13	7	9
ENSG00000230386	0	0	0	0	0	0	0	0	0	0	0	0
ENSG00000230387	8	4	5	30	32	39	0	0	6	27	40	25
ENSG00000248783	0	0	0	0	0	0	0	0	0	0	0	0
ENSG00000248781	0	0	4	0	0	0	0	0	3	0	0	0
ENSG00000248780	0	0	2	2	3	21	0	0	2	0	15	0
ENSG00000248787	0	0	0	0	0	0	0	0	0	0	0	0
ENSG00000248785	0	0	0	0	0	4	0	0	8	0	4	0
ENSG00000167476	623	549	303	533	489	540	546	322	273	224	246	203
ENSG00000248789	0	0	0	0	0	0	0	0	0	0	0	0
ENSG00000206113	0	4	0	0	27	4	11	5	12	6	8	6
ENSG00000111897	11165	11490	12423	14033	14941	13532	2641	5317	4027	5465	4855	6292
ENSG00000244158	0	7	0	0	0	0	0	0	0	0	0	0
ENSG00000171970	146	165	122	442	166	295	51	29	57	69	30	54
ENSG00000207113	0	0	0	0	0	0	0	0	0	0	0	0
ENSG00000241293	8	22	14	25	28	3	0	33	27	18	10	12
ENSG00000265691	0	0	0	0	0	0	0	0	0	0	0	0
ENSG00000276427	0	0	0	0	0	0	0	0	0	0	0	0
ENSG00000276426	0	0	0	0	0	0	0	0	0	0	0	0
ENSG00000276422	0	0	0	0	0	0	0	0	0	0	0	0
ENSG00000253879	0	0	0	0	0	0	0	0	0	0	0	0
ENSG00000253878	0	0	15	0	0	10	0	0	0	2	0	0
ENSG00000244153	7	4	0	4	8	6	4	2	0	2	2	2
ENSG00000253871	0	0	0	0	0	0	0	0	0	0	0	0
ENSG00000253870	0	0	0	0	0	0	0	0	0	0	0	0
ENSG00000253873	2687	2116	1914	1710	2183	1908	12	0	4	8	16	0
ENSG00000219500	0	0	0	0	0	0	0	0	0	0	0	0
ENSG00000253875	0	0	7	8	8	0	0	0	0	8	0	0
ENSG00000253874	0	0	0	0	0	0	0	0	0	0	0	0
ENSG00000253877	0	0	0	0	0	0	0	0	0	0	0	0
ENSG00000265470	0	0	1	1	0	0	0	0	0	0	0	0
ENSG00000240068	0	0	0	0	0	0	0	0	0	0	0	0
ENSG00000268500	5	10	5	3	5	5	4	7	8	7	7	9
ENSG00000240063	0	0	6	0	4	0	0	0	0	0	0	0
ENSG00000084754	18348	22533	21096	29954	24633	22610	21323	31929	32593	34979	33379	33069
ENSG00000240065	2051	3960	4265	6732	6017	5529	420	711	1135	1743	1204	888
ENSG00000095637	30	27	47	30	21	15	42	40	17	0	22	0
ENSG00000265699	0	0	0	0	0	0	0	0	0	0	0	0
ENSG00000249780	0	0	0	0	0	0	0	0	0	0	0	0
ENSG00000265474	0	34	0	4	0	4	8	15	0	15	0	0
ENSG00000249782	0	0	0	0	0	0	0	0	0	0	0	0
ENSG00000148110	5912	5683	5498	6457	6843	5745	4002	6838	5504	5214	4670	5286
ENSG00000249785	0	0	0	0	0	0	0	0	0	0	0	0
ENSG00000034713	1906	1981	2551	2663	2791	2171	1264	2007	2187	1744	1755	2040
ENSG00000249787	12	3	0	0	0	3	0	0	0	0	0	0
ENSG00000176219	0	0	0	0	0	0	0	0	0	0	0	0
ENSG00000230528	0	0	0	0	5	0	0	0	0	3	0	0
ENSG00000230529	0	0	0	0	0	0	0	0	0	0	0	0
ENSG00000230524	0	0	0	0	2	0	0	0	0	0	0	5
ENSG00000230525	0	0	0	0	0	0	0	0	0	0	0	0
ENSG00000230526	7	0	10	11	10	37	0	0	0	0	0	0
ENSG00000230520	0	0	0	0	0	0	0	0	0	0	0	0
ENSG00000230521	0	6	2	8	7	0	11	4	6	8	4	8
ENSG00000230522	0	0	0	0	0	0	0	0	0	0	0	0
ENSG00000230523	0	0	0	0	0	0	0	0	0	0	0	0
ENSG00000146047	0	0	0	0	0	0	0	0	0	0	0	0
ENSG00000278907	0	0	0	0	0	0	0	0	0	0	0	0
ENSG00000278905	0	0	0	0	0	0	0	0	0	0	0	0
ENSG00000278902	0	0	0	0	0	0	0	0	0	0	0	0
ENSG00000278903	232	311	363	430	293	398	108	170	193	114	210	78
ENSG00000278900	6	10	3	12	10	8	0	0	0	0	0	4
ENSG00000274150	0	0	0	0	0	0	0	0	0	0	0	0
ENSG00000218337	0	0	0	0	0	0	0	0	0	0	0	0
ENSG00000278908	0	0	0	0	0	0	0	0	0	0	0	0
ENSG00000278909	0	0	0	0	0	0	0	0	0	0	0	0
ENSG00000148225	166	212	218	327	236	325	421	217	570	674	794	199
ENSG00000133136	2	2	4	0	4	0	1	5	3	0	0	0
ENSG00000133135	0	0	0	0	0	0	0	0	0	0	0	0
ENSG00000272420	2	19	35	20	9	43	5	6	11	14	11	8
ENSG00000272426	2	0	0	2	2	4	2	1	4	7	0	11
ENSG00000138303	839	1195	1148	1405	1206	1357	1032	1452	1640	1428	1338	1310
ENSG00000222312	0	0	0	0	0	0	0	0	0	0	0	0
ENSG00000222313	0	0	0	0	0	0	0	0	0	0	0	0
ENSG00000148229	8332	6695	6219	7019	6001	5365	9723	13625	10490	8854	7523	7271
ENSG00000138308	4	0	0	0	0	0	0	0	0	0	0	0
ENSG00000133138	312	387	337	406	301	418	4	8	0	0	4	4
ENSG00000144579	6691	11050	4765	10554	3835	6793	4735	5853	4967	4031	1880	4295
ENSG00000067840	87	195	412	246	134	230	0	0	0	0	0	0
ENSG00000146592	8	23	21	34	19	34	96	104	90	49	19	30
ENSG00000248259	0	0	0	0	0	0	0	0	0	0	0	0
ENSG00000284858	0	0	0	0	0	0	0	0	0	0	0	0
ENSG00000248254	0	3	0	0	4	3	0	1	0	0	0	3
ENSG00000248257	0	0	0	0	0	0	0	0	0	0	0	0
ENSG00000248256	6	3	0	4	4	3	0	0	0	0	0	3
ENSG00000089177	979	1027	862	1409	1388	1532	469	967	956	1496	979	1717
ENSG00000172828	841	1166	1199	1403	1411	1493	371	377	582	607	441	383
ENSG00000249128	0	0	0	0	0	0	0	0	0	0	0	0
ENSG00000254692	0	0	741	1270	0	0	790	0	1951	0	0	386
ENSG00000141068	974	936	912	1843	1418	1711	557	413	545	702	563	419
ENSG00000249125	0	0	0	0	4	0	0	0	0	0	0	0
ENSG00000144681	594	782	688	1110	872	845	612	662	644	611	562	375
ENSG00000254693	6	11	0	4	7	2	0	0	0	0	0	3
ENSG00000172824	46	137	100	115	86	156	0	0	0	4	0	0
ENSG00000066468	0	0	0	0	16	0	0	0	0	0	0	0
ENSG00000268995	5	3	3	4	5	3	3	3	3	3	5	3
ENSG00000241333	0	1	0	0	0	0	0	0	0	0	0	0
ENSG00000268997	0	0	0	0	0	0	0	0	0	0	0	0
ENSG00000241334	0	0	0	0	0	0	0	0	0	0	0	0
ENSG00000268992	0	0	0	0	0	0	0	0	0	0	0	0
ENSG00000268993	7	0	0	3	0	5	0	0	0	2	1	2
ENSG00000205174	0	0	0	0	0	0	0	0	0	0	0	0
ENSG00000173193	6730	4959	6273	7812	9565	8750	1576	1900	1659	3710	3289	2961
ENSG00000266923	0	0	0	0	0	0	0	0	0	0	0	0
ENSG00000067596	9181	8969	8610	10078	10284	8985	5236	6581	6261	5767	5584	6001
ENSG00000266922	10	0	0	4	0	8	0	0	0	0	0	0
ENSG00000116604	38249	26637	28503	29005	34610	27862	6888	7418	8394	7525	5029	7061
ENSG00000070808	128	144	203	81	141	102	22	8	0	4	12	8
ENSG00000252509	0	0	0	0	0	0	0	0	0	0	0	0
ENSG00000223047	0	0	0	0	0	0	0	0	0	0	0	0
ENSG00000223046	0	0	0	0	0	0	0	0	0	0	0	0
ENSG00000223044	1	0	6	1	0	0	0	0	0	0	0	0
ENSG00000223042	0	0	0	0	0	0	0	0	0	0	0	0
ENSG00000279749	0	0	0	0	0	0	0	0	0	0	0	0
ENSG00000279748	48	67	74	49	38	38	46	5	42	12	16	68
ENSG00000274115	0	0	3	0	0	0	0	2	2	0	0	0
ENSG00000274114	23	55	55	47	16	35	0	0	16	3	4	4
ENSG00000279744	48	123	156	251	216	387	82	18	45	54	56	33
ENSG00000279743	0	0	0	0	0	0	0	0	0	0	0	0
ENSG00000279742	19	19	17	37	37	24	0	4	0	0	0	0
ENSG00000279741	0	0	0	0	0	0	0	0	0	0	0	0
ENSG00000080189	2393	3647	3086	3513	3675	3206	2686	3071	4491	4157	2777	3016
ENSG00000147883	0	0	0	0	2	4	265	131	153	139	282	362
ENSG00000147885	0	0	0	0	0	0	0	0	0	0	0	0
ENSG00000264999	0	3	0	2	0	0	0	0	0	0	0	0
ENSG00000147889	0	4	0	19	12	12	2572	3057	4682	4439	3256	2660
ENSG00000101935	2463	1523	1286	2202	2188	1961	2134	3843	2851	2747	2270	2701
ENSG00000101938	0	0	4	4	0	0	0	15	0	0	0	0
ENSG00000252501	0	0	0	0	0	0	0	0	0	0	0	0
ENSG00000130656	0	0	0	0	0	0	0	0	3	0	0	0
ENSG00000130653	115	140	286	196	199	168	142	153	201	258	265	197
ENSG00000223591	0	0	0	0	0	0	0	0	0	0	0	0
ENSG00000241291	0	0	0	0	0	0	0	0	0	0	0	0
ENSG00000259175	0	0	0	0	0	0	0	0	0	0	0	0
ENSG00000113389	0	23	76	36	94	46	0	16	0	6	4	8
ENSG00000223595	0	0	0	0	0	0	0	0	0	0	0	0
ENSG00000223597	0	0	0	0	0	0	0	0	0	0	0	0
ENSG00000180846	14	16	15	0	18	4	4	9	6	13	2	18
ENSG00000223599	33	16	12	40	27	8	0	0	0	0	0	15
ENSG00000223598	0	0	6	0	0	0	0	3	10	3	8	0
ENSG00000067334	2938	4704	2211	4555	4643	3380	3887	4209	2390	3869	4039	2360
ENSG00000113387	13262	11722	9849	11417	9387	9820	7527	11366	8843	8663	7412	6910
ENSG00000113384	6254	5831	5823	6493	7290	6861	3810	6300	5054	5205	4608	5021
ENSG00000207158	0	0	0	0	0	0	0	0	0	0	0	0
ENSG00000099985	42	58	19	43	97	81	180	141	91	94	164	57
ENSG00000099984	3	0	34	39	32	23	0	0	0	0	0	0
ENSG00000235545	0	0	14	6	7	8	0	0	0	0	0	0
ENSG00000235544	0	0	0	0	0	0	0	0	0	0	0	0
ENSG00000235547	0	0	0	0	0	0	0	0	0	0	0	0
ENSG00000235546	0	12	10	8	4	0	2	6	7	0	4	2
ENSG00000076258	272	208	355	280	305	226	56	39	81	128	110	154
ENSG00000212511	0	0	0	0	0	0	0	0	0	0	0	0
ENSG00000235549	0	0	0	0	0	0	0	0	0	0	0	0
ENSG00000235548	0	0	0	0	0	0	0	0	0	0	0	0
ENSG00000212510	0	0	0	0	0	0	0	0	0	0	0	0
ENSG00000234634	0	0	0	0	0	0	0	0	0	0	0	0
ENSG00000234636	24	17	16	40	10	26	104	124	113	96	93	98
ENSG00000234637	0	0	0	0	0	0	0	0	0	0	0	0
ENSG00000234630	9	38	15	37	35	40	41	31	29	32	40	19
ENSG00000234632	0	0	0	8	0	0	0	0	0	0	0	0
ENSG00000255951	0	0	0	0	0	0	0	0	0	0	0	0
ENSG00000180592	901	2580	1792	3377	1454	2170	4	0	0	4	0	0
ENSG00000228948	0	0	0	0	0	0	1	0	0	4	16	4
ENSG00000061656	132	345	514	409	132	234	110	112	127	88	102	91
ENSG00000180596	8	8	8	11	8	0	22	34	23	66	20	7
ENSG00000073578	7543	7725	10329	9458	10906	9525	6861	7876	10434	7656	7049	6426
ENSG00000180884	422	422	447	654	647	575	87	134	90	76	114	128
ENSG00000228945	0	0	0	0	0	0	0	0	0	0	0	0
ENSG00000169203	381	360	254	399	365	310	1331	738	640	551	616	570
ENSG00000228944	3	0	0	0	0	0	0	0	0	0	0	0
ENSG00000089009	32307	37108	39146	49420	42687	42951	31191	44565	36256	43688	41985	36506
ENSG00000261348	0	0	0	0	0	0	0	0	0	0	0	0
ENSG00000261349	46	65	74	120	140	172	0	1	0	2	0	0
ENSG00000273464	0	0	0	0	0	0	11	12	7	8	12	3
ENSG00000261347	0	0	0	0	0	0	0	0	0	0	0	0
ENSG00000169208	0	0	0	0	0	0	0	0	0	0	0	0
ENSG00000089006	9885	10044	9106	10896	11715	12338	4329	7082	6776	6076	5151	5369
ENSG00000261342	209	376	255	316	177	188	469	722	526	426	291	530
ENSG00000273461	0	0	0	0	0	0	0	0	0	0	0	0
ENSG00000261340	0	0	0	0	0	0	0	0	0	0	0	0
ENSG00000261341	0	12	0	0	0	0	16	8	5	7	10	9
ENSG00000279336	0	3	0	0	0	0	0	0	0	1	0	0
ENSG00000264192	0	0	0	0	0	0	0	0	0	0	0	0
ENSG00000269118	0	0	0	0	0	0	0	0	0	0	0	0
ENSG00000256690	4	11	0	22	12	23	9	10	12	11	8	17
ENSG00000264196	0	0	0	4	0	6	0	0	0	0	0	8
ENSG00000255959	2	12	0	0	7	3	6	11	0	4	5	3
ENSG00000269113	0	0	0	0	0	0	0	0	0	0	0	0
ENSG00000269110	0	0	0	0	0	0	0	0	0	0	0	0
ENSG00000117266	1141	815	1148	2022	1472	1711	1256	706	1181	884	954	830
ENSG00000117262	1510	1148	1075	2081	1628	1450	990	1769	1658	2102	2183	952
ENSG00000107831	0	0	0	0	0	0	26	0	3	3	0	0
ENSG00000107833	1032	1173	1545	1418	1739	1955	4352	6037	6985	4731	3604	3460
ENSG00000224060	0	0	0	0	0	0	0	0	0	0	0	0
ENSG00000224061	0	0	2	0	0	0	0	0	0	0	0	0
ENSG00000156509	316	362	321	505	516	532	839	820	1403	1634	1249	912
ENSG00000224063	0	0	0	0	0	0	0	0	0	0	2	0
ENSG00000224064	0	0	0	0	0	0	0	0	0	0	0	0
ENSG00000224065	0	0	0	0	0	0	0	0	0	0	0	0
ENSG00000224066	8	19	16	35	7	15	9	0	15	10	14	4
ENSG00000224067	0	4	12	0	17	15	0	0	0	0	0	7
ENSG00000224069	0	0	0	0	0	0	0	0	0	0	0	0
ENSG00000156500	426	311	399	564	539	508	188	279	360	756	381	496
ENSG00000060303	0	0	0	0	0	0	0	0	0	0	0	0
ENSG00000264444	0	0	0	0	0	0	0	0	0	0	0	0
ENSG00000156504	5466	5270	4042	5495	5841	5565	6452	9270	10125	9510	8133	8375
ENSG00000288023	0	0	0	0	0	0	0	0	0	0	0	1
ENSG00000207157	0	0	0	0	0	0	0	0	0	0	0	0
ENSG00000254346	0	0	0	0	0	4	0	0	0	0	0	0
ENSG00000267182	0	0	0	0	0	0	0	0	0	0	0	0
ENSG00000267180	0	0	2	0	0	0	0	0	0	0	0	0
ENSG00000267187	0	0	0	0	0	0	0	0	0	0	0	0
ENSG00000267184	0	3	0	0	0	0	0	2	0	2	0	0
ENSG00000267185	10	11	14	16	8	7	13	35	29	41	25	20
ENSG00000103642	1397	1281	1932	1736	1840	1877	2880	4028	3268	3061	4189	4379
ENSG00000267188	0	0	0	0	0	0	0	0	0	0	0	0
ENSG00000267189	0	0	0	0	0	0	0	0	0	0	0	0
ENSG00000103647	76	82	51	189	159	101	1746	1000	1198	1013	1397	986
ENSG00000263872	0	0	0	0	0	0	0	0	0	0	0	0
ENSG00000263873	0	0	0	0	0	0	0	0	0	0	0	0
ENSG00000263870	0	0	0	0	0	0	0	0	0	0	0	0
ENSG00000263874	79	276	224	369	326	246	179	164	187	276	215	256
ENSG00000263878	0	0	0	0	0	0	0	0	0	0	0	0
ENSG00000022556	1990	2429	2566	2788	2961	2360	172	218	198	168	197	113
ENSG00000181074	8	0	2	0	4	8	0	0	0	0	0	0
ENSG00000076928	9162	13216	13672	18100	14799	15850	13992	20462	18001	15328	15907	14323
ENSG00000181072	0	0	0	0	0	0	0	0	0	0	0	0
ENSG00000076924	5014	6283	6168	8063	7359	8112	6266	7610	7343	5232	5600	5498
ENSG00000143337	4758	2519	2194	2566	2741	1902	4731	7541	5209	5440	5258	5920
ENSG00000143333	441	1635	1642	2142	388	767	625	1153	1103	1041	662	419
ENSG00000134020	0	0	0	0	0	0	4	19	0	14	8	0
ENSG00000168152	136	183	43	192	175	250	64	60	105	150	69	197
ENSG00000189241	4739	3938	5299	7157	6367	5192	2302	2905	2686	2525	2395	2311
ENSG00000134028	224	200	291	183	259	157	0	0	0	0	0	0
ENSG00000111837	8	9	26	22	27	32	38	20	31	30	28	16
ENSG00000111834	16	12	11	19	0	8	37	16	6	36	36	40
ENSG00000111832	2553	1902	1669	2617	2720	2691	1517	1968	1300	1372	1429	1433
ENSG00000219619	0	0	0	0	0	0	0	0	0	0	0	0
ENSG00000262693	0	5	0	0	0	0	0	0	0	0	0	0
ENSG00000171903	0	16	0	0	0	4	0	0	0	0	0	0
ENSG00000244203	0	7	0	9	0	0	0	0	0	0	0	5
ENSG00000188596	0	0	0	0	0	0	0	0	0	0	0	0
ENSG00000188599	38	12	17	29	152	91	187	31	48	32	177	186
ENSG00000283675	0	0	0	0	0	0	0	0	0	0	0	0
ENSG00000176742	0	0	0	0	0	0	0	0	0	0	0	0
ENSG00000238632	0	0	0	0	0	0	0	0	0	0	0	0
ENSG00000272248	0	2	0	3	0	0	8	0	8	10	0	4
ENSG00000121335	0	4	0	0	0	3	0	17	0	1	24	0
ENSG00000237230	0	0	0	0	0	0	0	0	0	0	0	0
ENSG00000269800	20	16	19	29	28	31	34	12	65	22	29	35
ENSG00000269802	0	0	0	0	0	0	0	0	0	0	0	0
ENSG00000237233	0	0	0	0	0	0	0	0	0	0	0	0
ENSG00000269807	0	0	0	3	3	0	4	0	0	2	0	0
ENSG00000269806	0	0	0	0	0	0	0	0	0	0	0	0
ENSG00000265319	0	0	0	0	0	0	0	0	0	0	0	0
ENSG00000167914	0	4	0	0	0	0	0	0	0	0	0	0
ENSG00000240199	0	0	0	0	0	0	0	0	0	0	0	0
ENSG00000265313	12	0	4	8	0	0	0	0	0	0	0	0
ENSG00000265315	10	11	6	4	4	7	8	5	8	11	12	16
ENSG00000265316	0	0	0	0	0	0	0	0	0	0	0	0
ENSG00000263257	0	0	0	0	4	0	0	0	0	0	0	0
ENSG00000263252	0	0	0	0	0	0	0	0	0	0	0	0
ENSG00000263253	0	0	0	0	0	0	0	0	0	0	0	0
ENSG00000207156	0	0	0	0	0	0	0	0	0	0	0	0
ENSG00000251125	0	0	0	0	0	0	0	0	0	0	0	0
ENSG00000251127	0	0	0	0	0	0	0	0	0	0	0	0
ENSG00000251126	0	0	0	0	0	0	0	0	0	0	0	0
ENSG00000215367	0	16	0	5	4	6	0	0	0	0	0	0
ENSG00000167912	4	0	0	0	0	0	32	65	64	44	24	23
ENSG00000251123	0	0	0	0	0	0	0	0	0	0	0	0
ENSG00000251122	0	0	0	0	0	0	0	0	0	0	0	0
ENSG00000215369	0	0	1	0	0	0	0	0	0	0	0	0
ENSG00000215368	0	0	0	0	0	0	0	0	0	0	0	0
ENSG00000251129	0	0	0	0	0	0	0	0	0	0	0	0
ENSG00000251128	0	0	0	0	7	0	0	0	0	0	0	0
ENSG00000119760	2102	2386	2111	2599	2403	2372	3352	3670	2950	3621	3991	3705
ENSG00000259352	0	0	0	0	0	0	0	3	0	0	0	0
ENSG00000259353	7	28	26	28	40	56	0	0	0	3	0	0
ENSG00000259350	0	0	0	0	0	0	0	0	0	0	0	0
ENSG00000259351	0	3	4	22	9	26	0	0	0	0	10	0
ENSG00000259356	0	0	0	0	0	0	0	0	0	0	0	0
ENSG00000197779	553	560	324	764	717	405	902	1285	724	1315	1507	1567
ENSG00000259354	0	5	0	0	0	8	4	0	0	3	0	0
ENSG00000019991	135	69	214	110	161	80	0	0	8	0	0	0
ENSG00000259358	10	8	6	4	21	12	0	6	24	2	16	6
ENSG00000259359	0	0	0	0	0	0	0	0	0	0	3	0
ENSG00000240197	0	0	0	0	0	0	0	0	0	0	0	0
ENSG00000198798	0	0	0	4	0	0	0	0	0	0	0	0
ENSG00000277655	0	0	0	2	2	0	0	0	0	0	0	0
ENSG00000147059	3	16	8	17	6	12	82	50	103	20	9	63
ENSG00000198799	1815	2550	1819	3007	2017	2281	1730	2369	2256	2011	1971	2002
ENSG00000135776	2576	2783	3177	3388	4245	3683	3403	6326	7009	5401	4937	4616
ENSG00000135775	3411	3320	2840	4125	4090	3465	2082	3105	3090	2789	2387	2755
ENSG00000139428	767	1030	1089	1064	1113	721	913	1637	1922	2029	1575	1948
ENSG00000135773	0	0	0	4	4	4	0	0	0	4	0	0
ENSG00000147050	0	0	0	0	4	8	2293	3148	2388	2711	2612	3109
ENSG00000152990	1631	1555	1409	1848	1616	1334	1276	1507	1927	1415	1350	1058
ENSG00000197774	121	669	275	702	261	713	682	692	395	792	722	324
ENSG00000132749	1311	1202	1412	1842	1856	1934	505	533	667	722	510	404
ENSG00000226339	0	0	0	0	0	0	0	0	0	0	0	0
ENSG00000226336	0	0	0	0	0	0	0	0	0	0	0	0
ENSG00000132746	0	0	0	0	0	0	0	0	0	0	0	0
ENSG00000165644	85	182	240	257	330	248	246	421	460	459	465	236
ENSG00000132744	10	4	3	0	0	8	19	12	0	19	9	4
ENSG00000226332	6	28	6	29	24	31	23	30	33	25	47	21
ENSG00000165643	0	0	0	0	0	0	0	0	0	0	0	0
ENSG00000226330	0	0	0	0	3	0	4	0	3	12	0	3
ENSG00000132740	1000	1143	1076	1081	1537	1399	1857	1967	2486	1839	1877	1545
ENSG00000266758	0	1	0	2	0	0	0	1	0	0	1	0
ENSG00000149021	0	0	0	0	0	0	3	0	10	0	6	0
ENSG00000153029	1459	1638	1775	1660	3707	1866	1082	720	1165	993	1842	802
ENSG00000231420	0	0	0	0	0	0	0	0	0	0	0	0
ENSG00000165623	0	3	0	0	0	0	7	0	0	0	0	0
ENSG00000245156	25	6	49	40	58	45	7	14	20	23	42	55
ENSG00000266750	0	0	0	0	0	0	0	0	0	0	0	0
ENSG00000266751	0	0	0	0	0	0	0	0	0	0	0	0
ENSG00000266754	2	2	1	0	6	2	2	2	5	1	1	2
ENSG00000266756	0	0	0	0	0	0	0	0	0	0	0	0
ENSG00000249754	0	0	0	0	0	0	0	0	0	0	0	0
ENSG00000187026	0	0	0	0	0	0	0	0	0	0	0	0
ENSG00000187024	55	77	132	90	180	138	142	209	262	150	243	189
ENSG00000142039	4282	3575	3056	3936	3744	3219	4670	4509	4034	3536	4093	4439
ENSG00000187021	0	0	0	0	0	0	0	0	0	0	0	0
ENSG00000162148	54	72	71	177	120	95	104	72	118	123	110	76
ENSG00000188629	0	18	57	276	88	48	0	7	64	45	9	0
ENSG00000180035	522	707	626	1108	847	1075	1205	1745	1429	1168	1208	950
ENSG00000188624	0	0	0	0	0	0	0	0	0	0	0	0
ENSG00000188626	1156	1671	1180	2252	1157	1207	204	79	198	192	149	64
ENSG00000162144	2035	1819	3695	2669	4375	2534	2451	4845	4702	4929	4011	2983
ENSG00000188620	1153	1297	1147	2602	2406	2219	24	49	51	45	128	43
ENSG00000179420	0	0	0	0	0	0	0	0	0	0	0	0
ENSG00000185774	0	7	0	2	0	0	5	0	4	6	4	4
ENSG00000185775	0	0	0	0	0	0	0	0	0	0	0	0
ENSG00000090054	3139	2918	3208	3618	3777	3379	2380	3810	2591	3194	3161	3592
ENSG00000101096	12761	9647	8539	13541	12168	11113	4844	3621	4163	4072	4272	2880
ENSG00000213177	0	0	0	0	0	0	0	0	0	0	0	0
ENSG00000101098	112	204	199	282	127	212	0	0	0	0	8	0
ENSG00000250654	0	0	0	0	0	0	0	4	0	0	0	0
ENSG00000213401	12	0	0	0	0	0	0	0	0	0	0	0
ENSG00000213402	0	0	0	0	0	0	0	0	0	5	0	0
ENSG00000250657	0	0	0	0	0	0	0	0	0	0	0	0
ENSG00000250650	0	0	0	0	0	0	0	0	0	0	0	0
ENSG00000250651	4	26	8	2	7	12	16	0	4	12	6	12
ENSG00000213406	0	4	3	0	0	0	0	3	0	6	3	13
ENSG00000257605	10	44	31	23	73	86	50	96	51	88	164	209
ENSG00000213409	0	0	16	11	0	4	0	0	3	0	4	0
ENSG00000112715	4294	8069	6319	9661	4857	8545	12672	8636	9606	14432	21216	12294
ENSG00000250658	0	0	0	0	0	0	0	0	0	0	0	0
ENSG00000250659	0	0	0	4	0	0	0	0	5	4	5	0
ENSG00000258401	0	0	0	0	0	0	0	0	0	0	0	0
ENSG00000258400	0	0	0	0	0	0	0	0	4	0	0	0
ENSG00000147003	0	0	0	0	19	0	0	0	19	7	0	0
ENSG00000258405	2	2	0	0	4	2	2	0	0	0	0	0
ENSG00000258404	0	3	0	5	6	0	0	0	0	0	0	0
ENSG00000258407	0	0	0	0	0	0	0	0	0	0	0	0
ENSG00000258406	0	0	0	0	0	0	0	0	0	0	0	0
ENSG00000258408	0	0	0	0	0	0	0	0	0	0	0	0
ENSG00000179428	0	0	4	0	0	0	0	0	0	0	0	0
ENSG00000235036	31	36	67	65	51	42	40	70	33	59	28	46
ENSG00000090581	1568	2026	1991	2278	2126	2267	1767	2167	2126	1533	2077	1849
ENSG00000138468	907	1038	956	1298	1224	1451	460	737	960	1215	840	1076
ENSG00000250389	0	0	0	0	0	0	0	0	0	0	0	0
ENSG00000250386	0	0	0	0	0	0	0	0	0	0	0	0
ENSG00000250387	0	0	0	0	0	0	0	0	0	0	4	0
ENSG00000164597	2666	2584	2299	3709	3336	4022	1328	1866	1930	2757	2423	2156
ENSG00000239014	1	1	1	1	1	1	0	0	0	1	0	0
ENSG00000164591	42	39	50	88	97	118	0	0	0	0	0	4
ENSG00000250383	0	0	0	0	0	0	0	0	0	0	0	0
ENSG00000222051	0	0	2	0	0	1	0	0	0	2	0	2
ENSG00000148143	0	4	22	0	4	19	16	15	4	10	5	19
ENSG00000267407	0	0	0	0	0	0	0	0	0	0	0	0
ENSG00000267406	0	0	0	2	0	2	0	0	0	0	0	0
ENSG00000267405	0	0	6	4	4	0	0	0	0	0	0	0
ENSG00000267404	0	0	0	0	0	0	0	0	0	0	0	0
ENSG00000267402	0	0	0	0	0	0	0	0	0	0	0	0
ENSG00000267401	0	0	0	0	0	0	0	0	0	0	0	0
ENSG00000267400	0	0	0	0	0	0	0	0	0	0	0	0
ENSG00000104112	169	231	270	355	189	226	57	12	39	51	74	90
ENSG00000267409	7	0	0	0	0	0	0	0	0	0	0	10
ENSG00000267408	0	0	0	0	0	0	0	0	0	0	0	0
ENSG00000223908	3	2	0	2	0	0	9	0	0	0	0	0
ENSG00000223903	0	0	0	0	0	0	0	0	0	0	0	0
ENSG00000223901	0	6	3	10	11	0	22	28	24	46	56	36
ENSG00000011677	0	0	0	0	6	0	0	0	0	4	0	8
ENSG00000223904	0	0	0	0	0	0	0	0	0	0	0	0
ENSG00000223905	0	0	0	0	0	0	0	0	0	0	0	0
ENSG00000218208	6	4	15	16	19	15	11	11	10	7	8	4
ENSG00000125285	0	0	4	0	0	0	0	0	0	0	0	0
ENSG00000242318	0	0	0	0	0	0	0	0	0	0	0	0
ENSG00000181852	3618	3907	3868	5106	5317	6369	2240	1694	2923	3964	2224	3372
ENSG00000142192	42916	38661	43854	49864	43694	44951	8013	10498	12165	9881	7520	7521
ENSG00000242317	0	0	0	0	0	0	0	0	0	0	0	0
ENSG00000242314	0	5	0	0	0	4	4	0	0	0	0	0
ENSG00000181856	0	4	0	0	4	0	51	119	102	69	64	34
ENSG00000155070	0	0	0	0	0	0	0	0	0	0	0	0
ENSG00000168930	0	0	0	0	0	0	0	0	0	0	0	0
ENSG00000168936	432	664	1123	1231	1923	2087	758	2135	2623	2640	2345	2346
ENSG00000168939	199	169	219	131	155	135	185	188	184	152	335	212
ENSG00000197503	284	347	424	650	485	559	0	0	0	0	0	0
ENSG00000197506	978	886	711	1095	811	899	403	195	293	542	697	384
ENSG00000256551	0	0	0	0	0	0	0	0	0	0	0	0
ENSG00000186086	161	112	129	150	109	104	0	0	0	0	0	0
ENSG00000256553	0	0	0	0	0	0	4	0	0	0	0	0
ENSG00000256552	0	0	0	0	0	0	2	10	0	0	19	7
ENSG00000186082	0	0	0	0	0	0	0	0	0	0	0	0
ENSG00000186081	0	0	0	0	0	0	0	0	0	0	0	0
ENSG00000126882	5001	7703	5704	8220	6448	5178	9254	12869	12529	10657	8612	8694
ENSG00000186088	1380	927	1103	1343	1999	2174	940	820	1041	1256	1266	782
ENSG00000175322	818	1145	964	1242	1038	1127	394	527	682	716	587	541
ENSG00000259273	0	0	0	0	0	12	0	0	0	0	0	0
ENSG00000204929	23	18	17	29	30	14	4	8	8	8	20	12
ENSG00000204928	0	12	8	0	0	0	0	0	0	0	0	0
ENSG00000259984	0	0	0	0	0	0	2	0	0	0	0	0
ENSG00000204923	286	204	255	387	410	259	410	272	340	482	521	475
ENSG00000204922	442	665	598	612	717	415	918	1206	1265	1050	968	888
ENSG00000204920	486	307	120	310	431	341	158	198	100	264	344	125
ENSG00000254800	0	0	0	0	0	0	0	0	0	0	0	0
ENSG00000261382	0	0	0	0	0	0	0	0	0	0	0	0
ENSG00000008441	439	1005	664	1238	975	1203	5018	5207	4894	3334	3461	3151
ENSG00000260260	48	227	359	284	386	364	47	370	443	451	261	246
ENSG00000182508	0	0	4	0	0	0	0	0	0	0	0	0
ENSG00000182504	2140	2303	2180	2493	2650	2396	1123	1772	1317	1680	1831	1345
ENSG00000128000	1218	1560	1736	1868	1683	855	1305	1361	1713	2056	2475	1575
ENSG00000121542	999	1238	873	1130	1165	1086	374	761	753	646	677	680
ENSG00000283569	0	0	0	0	0	0	0	0	0	0	0	0
ENSG00000264334	0	0	0	0	0	0	0	0	0	0	0	0
ENSG00000254050	0	0	0	0	0	0	0	0	0	0	0	0
ENSG00000124216	760	800	456	510	286	324	1088	589	526	415	451	408
ENSG00000234861	7	0	0	0	4	5	2	0	2	0	0	0
ENSG00000214211	0	0	0	0	0	0	0	0	0	0	0	0
ENSG00000104808	0	10	8	0	19	29	0	16	0	6	0	16
ENSG00000234369	10	11	0	13	2	27	2	0	2	8	6	8
ENSG00000234863	0	0	0	0	0	0	0	0	0	0	0	0
ENSG00000254051	0	0	0	0	0	0	0	0	0	0	0	0
ENSG00000104805	9233	10448	11456	14546	13157	16022	8608	9688	10451	10505	10564	13265
ENSG00000104804	0	4	0	0	0	3	0	0	0	5	2	0
ENSG00000247596	6969	9522	9411	13297	12102	11477	8281	10707	10859	11071	10767	11039
ENSG00000227447	0	0	0	0	0	0	0	0	0	0	0	0
ENSG00000239345	0	0	0	0	0	2	4	6	4	2	0	2
ENSG00000239344	3	0	0	5	0	0	0	3	0	0	7	0
ENSG00000286537	0	0	0	0	0	0	0	0	0	0	0	0
ENSG00000237415	16	0	2	7	3	16	0	4	14	12	4	0
ENSG00000237414	0	0	0	0	0	0	0	0	0	0	0	0
ENSG00000237417	0	0	0	0	0	0	0	0	0	0	0	0
ENSG00000106400	2013	2968	3080	3283	3628	3306	3688	5287	5266	5215	4387	4956
ENSG00000237410	0	0	0	0	0	0	0	0	0	0	0	0
ENSG00000177504	0	3	0	9	0	0	0	6	0	5	0	0
ENSG00000106404	777	754	906	929	872	1079	621	638	857	817	638	752
ENSG00000280485	0	0	0	0	0	0	0	0	0	0	0	0
ENSG00000177508	5727	14068	6961	9172	3496	2748	5132	4364	6128	2580	2840	1995
ENSG00000237419	0	0	0	0	0	0	0	0	0	0	0	0
ENSG00000237418	4	7	7	10	5	18	0	2	6	0	4	0
ENSG00000254342	0	0	0	0	0	0	0	0	0	0	0	0
ENSG00000286534	0	0	0	0	0	0	0	4	0	0	0	0
ENSG00000257845	0	0	0	0	0	0	0	0	0	0	0	0
ENSG00000187840	2942	4275	4186	6235	5565	6559	10498	11206	12677	17414	13219	12595
ENSG00000199363	0	1	21	1	1	24	9	1	1	4	8	1
ENSG00000199360	0	0	0	0	0	2	0	0	0	0	0	0
ENSG00000199361	0	0	0	0	0	0	0	0	0	0	0	0
ENSG00000199366	0	0	0	0	0	0	0	0	1	1	1	0
ENSG00000257846	0	0	0	0	0	0	4	0	10	0	0	0
ENSG00000199364	0	0	0	0	0	0	0	0	0	0	0	0
ENSG00000187847	0	0	0	0	0	0	0	0	0	0	0	0
ENSG00000187848	0	0	0	2	0	0	0	16	12	14	11	2
ENSG00000202515	0	0	0	0	0	0	0	0	0	0	0	0
ENSG00000199368	0	0	0	0	0	0	0	0	0	0	0	0
ENSG00000202517	0	0	0	0	0	4	0	0	0	0	0	0
ENSG00000123933	1713	3058	3606	3989	3316	4556	2183	2793	2001	1365	2173	2452
ENSG00000202512	0	2	0	0	0	0	0	0	0	0	0	3
ENSG00000202513	0	2	0	0	4	0	0	0	0	0	2	0
ENSG00000140526	8392	7995	7291	10021	9326	8629	8827	13278	9938	14338	14508	19081
ENSG00000140527	18	40	52	30	22	52	11	3	16	8	10	19
ENSG00000140525	9832	11296	10885	13058	11753	10033	10497	14676	15179	18428	16835	15081
ENSG00000140522	0	0	0	2	0	19	0	0	0	0	0	3
ENSG00000235174	355	1057	883	1242	1165	1040	717	1668	1632	1439	1613	1436
ENSG00000140521	2738	3453	3337	3634	4018	4121	6130	9115	7503	6092	6615	5853
ENSG00000246541	0	0	0	0	0	0	0	0	0	0	0	0
ENSG00000267978	0	0	0	0	0	0	0	0	0	0	0	0
ENSG00000167107	2372	3109	4561	5278	5354	6192	1243	1364	1511	2464	3055	2869
ENSG00000167106	481	606	527	817	542	653	2203	2584	1677	1283	1376	1413
ENSG00000280734	32	74	82	65	110	87	55	60	38	58	56	34
ENSG00000167104	0	0	0	0	0	0	0	0	0	0	0	0
ENSG00000167103	18	17	5	75	41	51	93	48	101	82	92	73
ENSG00000239503	0	2	5	3	0	7	0	8	18	0	0	0
ENSG00000165704	2585	4352	4289	5313	3819	3548	4350	8099	7632	6157	6454	5423
ENSG00000167100	108	297	210	141	74	84	8	19	8	18	2	13
ENSG00000240265	0	4	0	0	10	0	0	0	0	0	0	0
ENSG00000280739	157	125	176	190	211	273	32	50	71	102	83	71
ENSG00000180042	0	0	0	0	0	0	0	0	0	0	0	0
ENSG00000244945	9	22	34	60	25	29	32	10	12	8	12	20
ENSG00000166851	11096	9511	8016	9681	12025	10693	19441	17856	15969	11650	12370	14110
ENSG00000166856	4	19	3	10	19	8	4	4	0	8	0	0
ENSG00000207357	0	0	0	0	0	0	0	0	0	0	0	0
ENSG00000166855	3295	3788	4040	4950	5253	4884	5464	9973	10188	9559	7545	7408
ENSG00000207359	0	1	1	0	0	0	0	1	1	0	5	0
ENSG00000163374	10274	7573	6650	7744	6977	7132	6056	6258	6387	5573	5284	4940
ENSG00000163376	521	419	178	521	807	483	447	796	512	456	659	608
ENSG00000163377	0	0	0	0	0	0	0	0	0	0	0	0
ENSG00000163378	1378	881	836	900	1071	806	1261	896	1333	1500	952	1376
ENSG00000255149	0	0	0	0	0	0	0	0	0	0	0	0
ENSG00000255148	0	0	2	0	0	0	0	0	0	0	0	0
ENSG00000255143	0	0	0	0	0	0	0	0	0	0	0	0
ENSG00000255142	11	19	15	18	23	17	12	37	17	41	43	25
ENSG00000276744	4	0	28	12	11	23	4	31	18	32	15	16
ENSG00000255140	0	0	0	0	0	0	0	0	0	0	0	0
ENSG00000255147	0	0	0	0	0	0	0	0	0	0	0	0
ENSG00000255146	0	0	0	0	0	0	0	0	0	0	0	0
ENSG00000255145	0	22	22	11	16	12	7	0	21	5	0	12
ENSG00000255144	0	0	7	0	0	0	0	0	0	0	0	0
ENSG00000282393	117	99	97	140	82	77	15	53	32	76	71	51
ENSG00000282390	0	0	0	0	0	0	0	0	0	0	0	0
ENSG00000264705	0	0	0	0	0	0	0	0	0	0	0	0
ENSG00000249830	0	0	0	0	0	0	0	0	0	0	0	0
ENSG00000253468	0	0	0	0	0	0	4	0	0	0	0	0
ENSG00000286886	21	13	52	30	29	41	13	24	12	24	0	16
ENSG00000286887	0	0	0	0	0	0	0	0	0	4	11	0
ENSG00000286884	0	0	0	0	0	0	0	0	0	0	0	0
ENSG00000286885	0	0	15	0	0	4	4	0	0	0	0	14
ENSG00000227818	0	0	0	0	0	0	3	11	0	0	0	0
ENSG00000286883	33	94	67	119	62	43	26	27	53	17	47	22
ENSG00000056586	2834	2733	2537	3100	2754	2630	1785	3075	2083	2796	2987	2951
ENSG00000286881	1	24	25	16	6	27	0	0	0	0	0	0
ENSG00000178882	12	42	16	24	21	12	0	0	8	6	3	0
ENSG00000227815	4	0	0	0	6	2	4	0	12	2	0	5
ENSG00000227817	0	0	0	0	0	0	2	0	0	0	0	0
ENSG00000227811	8	4	0	0	0	0	0	6	0	4	16	8
ENSG00000252252	0	0	0	0	0	0	0	0	0	0	0	0
ENSG00000227813	0	0	0	0	0	0	0	0	0	0	4	0
ENSG00000259507	0	0	0	0	0	0	0	0	0	0	0	0
ENSG00000128849	368	290	235	227	347	300	377	272	734	665	501	383
ENSG00000064393	6991	4853	5338	9302	16674	14115	15091	15444	11080	8701	10984	11957
ENSG00000230794	0	0	0	0	0	0	0	0	0	0	0	0
ENSG00000225526	18	13	16	17	30	19	34	48	36	44	26	24
ENSG00000225527	4	1	4	7	5	10	0	0	6	1	1	0
ENSG00000241135	0	5	0	0	9	1	0	0	4	0	4	4
ENSG00000241134	2	0	3	0	8	4	14	7	4	11	0	11
ENSG00000225522	0	0	0	0	0	0	0	0	0	0	0	0
ENSG00000225523	0	0	0	0	0	0	0	0	0	0	0	0
ENSG00000241131	0	0	0	0	0	0	0	0	0	0	0	0
ENSG00000241130	0	0	0	0	0	0	0	0	0	0	4	0
ENSG00000253460	0	0	0	0	0	0	0	0	0	0	0	0
ENSG00000225528	0	0	0	0	0	0	0	0	0	0	12	0
ENSG00000259502	0	0	0	4	0	0	2	0	0	0	8	4
ENSG00000157005	0	0	0	0	0	0	0	0	0	0	0	0
ENSG00000218776	0	0	0	0	0	0	0	0	0	0	0	0
ENSG00000286770	0	0	0	0	0	0	0	0	0	0	0	0
ENSG00000286771	0	0	2	0	0	0	0	0	4	0	0	0
ENSG00000184014	4973	4044	4977	4590	4986	5762	5629	5817	5278	5970	5308	6769
ENSG00000286773	2	0	0	0	0	0	0	0	0	0	0	0
ENSG00000184012	0	0	0	0	4	0	0	0	0	0	0	0
ENSG00000286775	0	0	0	0	0	0	0	0	0	0	0	0
ENSG00000286776	0	0	0	0	0	0	0	0	0	0	0	0
ENSG00000286777	0	0	0	4	0	0	0	4	0	0	24	21
ENSG00000286778	0	0	0	3	3	5	0	0	0	0	0	0
ENSG00000286779	0	0	0	0	0	0	0	0	0	8	4	0
ENSG00000253465	0	0	0	0	0	0	0	0	0	0	0	0
ENSG00000179820	16362	16087	13213	17907	10879	10360	6250	12954	9500	8745	8198	9532
ENSG00000179826	0	0	0	0	0	0	0	0	0	0	0	0
ENSG00000162426	0	0	8	8	12	0	0	0	0	0	0	0
ENSG00000275788	0	0	0	0	0	0	0	0	0	0	0	0
ENSG00000257558	0	0	0	0	0	0	0	0	0	0	0	0
ENSG00000268204	77	125	99	181	131	199	47	28	76	52	76	50
ENSG00000268205	1123	1682	1783	1996	2067	1991	854	1442	1218	1626	1316	1585
ENSG00000200829	0	0	0	0	0	0	0	0	0	0	0	0
ENSG00000279189	0	0	0	0	0	0	0	0	0	0	0	0
ENSG00000268201	11	24	17	24	42	37	0	0	0	0	0	4
ENSG00000268203	0	0	0	0	0	0	0	0	0	0	0	0
ENSG00000200822	0	0	0	0	0	0	0	0	0	0	0	0
ENSG00000213655	0	0	0	0	0	0	0	0	0	0	0	0
ENSG00000279187	35	55	45	69	36	44	86	89	92	144	73	57
ENSG00000279186	3	6	2	4	15	6	6	2	2	9	6	9
ENSG00000279181	0	0	0	6	0	0	2	0	0	0	0	0
ENSG00000268209	0	0	0	0	0	0	0	0	0	0	0	0
ENSG00000279182	14	16	19	16	23	1	12	0	2	1	0	4
ENSG00000204118	0	0	0	0	0	0	0	0	0	0	0	0
ENSG00000272113	0	0	0	0	0	0	0	0	0	0	0	0
ENSG00000250624	1	4	0	0	0	0	0	0	0	0	0	0
ENSG00000204113	0	0	0	0	3	0	4	0	0	9	0	0
ENSG00000204110	0	0	0	0	0	0	3	0	0	3	5	3
ENSG00000204116	142	123	121	287	179	216	0	0	0	0	0	4
ENSG00000204117	0	0	0	0	0	0	0	0	0	0	0	0
ENSG00000214460	0	2	6	0	0	0	0	4	2	0	0	4
ENSG00000222610	0	0	0	0	0	0	0	0	1	0	0	0
ENSG00000264907	0	0	0	0	0	0	0	0	0	0	0	0
ENSG00000137145	1921	1633	1683	2829	2505	2462	1521	1717	1535	2170	1964	3021
ENSG00000137142	500	853	823	1031	773	738	4	8	0	0	4	0
ENSG00000201198	0	1	0	0	0	2	0	0	0	0	0	0
ENSG00000264906	0	0	0	0	0	0	0	0	0	0	0	0
ENSG00000259274	0	8	0	9	0	6	0	0	4	7	0	0
ENSG00000250623	0	0	0	0	0	0	0	0	0	0	0	0
ENSG00000205076	0	0	0	0	0	0	0	0	0	0	0	0
ENSG00000105011	6516	7699	8478	8115	6706	5903	6772	8936	8551	8248	10521	7945
ENSG00000233888	0	0	0	0	0	0	0	0	0	0	0	0
ENSG00000252257	0	0	0	0	0	0	0	0	0	0	0	0
ENSG00000201671	0	0	0	0	0	0	0	0	0	0	0	0
ENSG00000233882	0	0	0	0	0	0	0	0	0	0	0	0
ENSG00000233880	0	0	0	0	0	0	0	0	0	0	0	0
ENSG00000233887	0	0	0	0	0	0	0	0	0	0	0	0
ENSG00000233884	0	0	0	0	0	15	0	0	0	0	0	0
ENSG00000233885	142	133	281	223	147	170	65	49	55	92	53	28
ENSG00000123200	15974	11384	11147	14001	14267	12499	14683	20641	18913	17258	14360	17087
ENSG00000270377	0	0	0	0	0	0	0	0	0	0	0	0
ENSG00000270371	0	0	0	0	0	0	0	0	0	0	0	0
ENSG00000283118	0	2	0	3	0	3	5	8	0	16	8	0
ENSG00000283117	0	0	0	0	0	0	0	0	0	0	0	0
ENSG00000250629	0	0	0	0	0	0	0	0	0	0	0	0
ENSG00000270379	0	0	0	22	0	0	63	23	27	9	40	4
ENSG00000270378	0	0	0	0	0	0	0	0	0	0	0	0
ENSG00000283110	0	0	0	0	0	0	0	0	0	0	0	0
ENSG00000278582	0	0	0	0	0	0	0	0	0	0	0	0
ENSG00000278580	0	0	0	0	0	0	0	0	0	0	0	0
ENSG00000100077	8487	7908	7492	9370	10717	10017	2632	3511	3141	3141	3471	4319
ENSG00000278586	0	0	0	0	0	0	0	0	0	2	0	0
ENSG00000278587	0	0	0	0	0	0	0	0	0	0	0	0
ENSG00000278585	0	0	0	0	0	0	0	0	0	0	0	0
ENSG00000278588	12	0	0	0	0	8	0	0	4	8	0	0
ENSG00000278589	0	0	0	0	0	0	0	0	0	0	0	0
ENSG00000252936	0	0	0	0	0	0	0	0	0	0	0	0
ENSG00000001561	2107	2020	2059	2869	3171	3177	4	8	0	0	12	0
ENSG00000159128	4610	3454	3991	3954	3727	4002	4709	3505	2873	2462	3123	2774
ENSG00000258450	0	7	1	8	6	10	9	5	4	0	0	0
ENSG00000252255	0	0	0	0	0	0	0	0	0	0	0	0
ENSG00000122912	780	1046	878	1078	1049	1117	869	806	1041	828	1223	1140
ENSG00000258451	0	0	0	0	0	0	0	0	0	5	0	7
ENSG00000258456	0	0	0	0	0	0	0	0	0	0	0	0
ENSG00000253259	0	0	0	0	0	0	0	0	0	0	0	0
ENSG00000253258	0	0	0	0	0	0	0	0	0	0	0	0
ENSG00000288037	0	0	4	0	0	0	0	0	0	0	0	0
ENSG00000288036	0	0	0	0	0	0	0	0	0	0	0	0
ENSG00000288031	0	16	4	6	12	3	34	23	45	39	16	40
ENSG00000288030	0	0	0	0	0	0	0	0	0	0	0	0
ENSG00000288033	0	1	1	10	0	2	25	13	7	2	36	18
ENSG00000257976	0	0	0	0	0	0	3	0	0	0	0	0
ENSG00000253251	159	129	93	151	185	110	110	123	121	101	175	186
ENSG00000129038	33	93	40	45	52	68	4	0	0	0	0	0
ENSG00000251310	0	0	0	0	0	0	0	0	0	0	0	0
ENSG00000288039	0	0	0	0	4	0	0	0	0	0	0	0
ENSG00000288038	0	0	0	0	0	0	0	0	0	0	0	0
ENSG00000274319	0	0	0	0	0	0	0	0	0	0	0	0
ENSG00000154065	0	33	4	17	0	0	61	56	37	0	67	4
ENSG00000205240	0	0	4	0	8	0	0	0	5	0	0	0
ENSG00000287913	0	0	0	0	0	4	6	0	4	0	4	4
ENSG00000287912	0	0	0	0	0	0	0	0	0	0	0	0
ENSG00000287910	0	0	21	18	10	12	8	0	23	31	4	0
ENSG00000287917	0	7	9	13	20	23	13	10	35	5	13	34
ENSG00000287916	0	25	5	59	20	28	0	17	29	12	45	28
ENSG00000287915	0	0	0	0	0	0	0	0	0	0	0	0
ENSG00000287914	0	0	0	0	0	0	0	0	0	0	0	0
ENSG00000254278	0	0	0	0	0	0	0	0	0	0	0	0
ENSG00000251311	0	0	0	0	0	0	0	0	0	0	0	0
ENSG00000287919	0	0	2	2	0	0	0	0	0	0	0	0
ENSG00000287918	62	24	17	53	16	16	19	21	43	55	56	75
ENSG00000271716	0	0	0	2	0	0	5	0	0	0	0	0
ENSG00000271717	0	0	0	0	0	0	0	0	0	0	0	0
ENSG00000279544	0	16	5	19	0	23	4	4	12	0	23	8
ENSG00000252258	0	0	0	0	0	0	0	0	0	0	0	0
ENSG00000107223	6296	9570	8382	9772	7228	6631	6842	8865	7964	7100	6609	7668
ENSG00000286279	0	0	0	0	0	0	0	0	0	0	0	0
ENSG00000258399	0	0	0	0	0	0	0	0	0	0	0	0
ENSG00000152969	0	0	0	0	0	0	0	0	0	0	0	0
ENSG00000232823	0	0	0	0	0	0	0	0	0	0	0	0
ENSG00000232821	9	21	0	0	0	19	0	0	0	0	0	0
ENSG00000232827	0	0	0	9	0	0	0	0	0	0	0	0
ENSG00000232825	0	0	0	0	0	0	0	0	0	0	0	0
ENSG00000232824	0	0	0	0	4	0	0	0	4	0	3	0
ENSG00000286659	0	0	3	4	0	0	13	8	16	3	4	6
ENSG00000279549	8	16	4	34	5	27	4	15	4	12	10	4
ENSG00000232829	0	0	0	0	0	0	0	0	0	0	0	0
ENSG00000232828	0	0	20	0	5	0	0	0	0	0	16	0
ENSG00000235892	0	0	0	0	0	0	0	0	0	0	0	0
ENSG00000263932	0	0	0	0	0	0	0	0	0	0	0	0
ENSG00000120519	885	904	722	1203	1049	1282	813	806	760	972	1251	955
ENSG00000155330	753	696	778	967	1213	976	710	932	1015	933	1267	732
ENSG00000267766	0	0	0	0	0	0	0	0	0	0	0	0
ENSG00000235890	16	57	45	53	59	66	0	0	0	0	5	17
ENSG00000201679	0	0	0	0	0	0	0	0	0	0	0	0
ENSG00000278635	6	42	16	47	31	30	35	52	58	61	47	39
ENSG00000037749	244	694	138	818	1110	126	285	730	470	202	693	279
ENSG00000273055	0	6	8	10	10	7	4	1	20	0	0	0
ENSG00000273621	0	0	0	0	0	0	0	0	0	0	0	0
ENSG00000273051	0	0	0	0	0	0	0	0	0	0	0	0
ENSG00000170523	0	0	0	0	0	0	0	0	0	0	0	0
ENSG00000170522	240	629	282	847	313	367	0	14	11	0	4	0
ENSG00000170525	4481	4780	5064	5835	4538	4547	3666	3724	2824	3637	3905	3933
ENSG00000273058	28	40	19	57	23	16	67	67	34	44	29	54
ENSG00000278631	0	0	0	0	0	0	0	0	0	0	0	0
ENSG00000285519	1	0	0	0	0	0	0	0	0	0	0	0
ENSG00000285518	0	0	0	0	0	0	0	0	0	0	0	4
ENSG00000198553	7	4	11	37	2	11	8	19	3	13	2	45
ENSG00000285517	15	0	10	12	12	6	0	6	4	0	4	4
ENSG00000198551	956	1465	1226	2047	1545	1711	547	855	863	1155	1031	811
ENSG00000198556	1484	2167	2127	1974	1605	1218	1600	1487	1368	1219	1394	978
ENSG00000285513	0	0	0	0	0	0	0	0	0	0	0	0
ENSG00000198555	0	0	0	0	0	0	0	0	0	0	0	0
ENSG00000241907	0	3	11	13	10	21	3	0	4	4	4	1
ENSG00000163612	0	0	0	0	0	0	0	5	8	11	6	9
ENSG00000241905	0	0	0	0	0	0	0	0	0	0	0	0
ENSG00000075223	32	8	15	23	93	19	65	132	38	24	143	352
ENSG00000227035	0	0	0	0	0	0	0	0	0	0	0	0
ENSG00000164542	14	27	91	73	42	60	113	227	312	213	354	146
ENSG00000160714	9499	10160	9224	11025	10618	9207	7690	9333	6987	6525	6877	7390
ENSG00000160712	30130	29419	24791	23964	23850	17594	16453	20327	16832	12762	14948	13052
ENSG00000160710	39571	17964	19588	34575	35990	27094	25727	33521	30611	28892	15809	19330
ENSG00000215160	0	0	0	0	0	0	4	4	4	4	0	0
ENSG00000136950	1435	2351	2066	2510	2594	2189	2415	4873	3810	3027	2877	2867
ENSG00000215162	0	0	0	0	0	0	0	0	0	0	0	0
ENSG00000215165	8	0	0	2	0	2	0	0	0	0	0	0
ENSG00000083307	0	0	0	0	0	0	0	0	0	0	0	0
ENSG00000096080	3235	2760	2738	3073	2824	2740	3226	3740	3478	2975	2796	2629
ENSG00000237862	0	0	0	0	0	0	0	0	0	0	0	0
ENSG00000267458	0	0	0	0	0	0	0	0	37	0	0	0
ENSG00000280054	106	82	86	65	80	70	19	4	30	4	38	16
ENSG00000258869	0	0	0	0	0	0	0	0	0	0	0	0
ENSG00000175467	5613	7494	6620	8703	7434	7796	7450	9611	9084	6571	6672	5974
ENSG00000237864	0	0	0	0	0	0	0	0	0	0	0	0
ENSG00000131115	471	717	486	1027	1200	1094	340	693	660	937	327	472
ENSG00000175463	328	826	783	825	788	685	497	719	595	531	650	504
ENSG00000105402	5970	4404	4136	5305	4571	4601	5438	6045	5487	4866	4787	6021
ENSG00000105401	6764	8138	7288	8686	8356	7691	10430	12889	10769	8445	7772	6522
ENSG00000279979	0	0	0	0	0	0	0	0	3	0	0	0
ENSG00000105404	1095	1906	1984	1973	2486	3088	1275	2473	1695	2657	2327	3132
ENSG00000131459	16	0	44	25	56	16	10	0	4	0	0	0
ENSG00000279976	0	4	0	0	0	0	0	0	0	0	0	0
ENSG00000105409	1649	1954	1621	2188	1544	2008	4	4	0	0	4	4
ENSG00000279970	44	59	74	14	61	74	30	49	13	7	48	12
ENSG00000279971	2	0	0	13	0	30	0	0	0	0	0	0
ENSG00000279972	0	0	0	0	0	0	0	0	0	0	0	0
ENSG00000222005	5	0	4	0	6	10	11	14	11	21	14	2
ENSG00000135917	0	5	19	0	19	0	0	0	0	0	0	4
ENSG00000181218	8	8	34	25	53	72	57	82	92	208	120	79
ENSG00000132185	0	8	0	8	12	4	4	16	0	4	8	16
ENSG00000108639	3934	6964	7886	9176	8708	8780	2993	5020	4053	3598	3583	3969
ENSG00000219314	0	0	0	0	0	0	0	0	0	0	0	0
ENSG00000132182	86010	105305	87710	142926	101693	103248	60833	72059	83145	86870	65434	66466
ENSG00000267450	0	0	0	0	0	0	0	0	0	0	0	0
ENSG00000237999	0	0	0	0	0	0	0	0	0	0	0	0
ENSG00000222009	33	34	57	55	63	35	128	36	57	43	155	194
ENSG00000237994	0	0	0	0	0	0	0	0	0	0	0	0
ENSG00000237997	0	0	0	0	0	0	0	0	0	0	0	0
ENSG00000237990	0	0	0	0	0	0	0	0	0	0	0	0
ENSG00000237991	46	238	209	259	212	174	114	263	268	125	181	181
ENSG00000237992	0	0	0	0	0	0	0	0	0	0	0	0
ENSG00000237993	0	2	3	9	0	0	0	0	3	0	3	0
ENSG00000244249	0	0	0	0	0	0	0	0	0	0	0	0
ENSG00000199609	0	0	0	0	1	0	0	0	0	0	0	0
ENSG00000014919	3230	3130	4090	4914	4771	4808	2586	4005	5527	6096	5367	4576
ENSG00000135205	103	115	94	122	81	125	165	141	226	269	210	278
ENSG00000116996	0	0	0	0	0	0	0	0	0	0	0	0
ENSG00000244247	0	0	0	0	0	0	0	0	0	0	0	0
ENSG00000199601	0	0	0	0	0	0	0	0	0	0	0	0
ENSG00000131981	1586	1515	2523	1390	2527	2255	2104	3276	2459	2742	2947	5079
ENSG00000131982	0	0	0	0	0	0	0	0	0	0	0	0
ENSG00000199605	0	0	0	0	0	0	0	0	0	0	0	0
ENSG00000188026	44	214	172	363	241	259	368	283	360	370	487	291
ENSG00000273942	0	0	0	0	0	0	0	0	0	0	0	0
ENSG00000273940	0	0	0	0	0	0	0	0	0	0	0	0
ENSG00000273946	0	0	0	11	0	3	0	0	0	0	2	0
ENSG00000273945	0	0	0	0	0	0	0	1	0	0	0	0
ENSG00000166337	2102	2856	3012	3762	4188	4002	1512	2707	2291	2259	1813	2496
ENSG00000273948	0	0	0	0	0	0	0	0	0	0	0	0
ENSG00000240747	0	0	0	0	0	10	0	0	0	0	0	0
ENSG00000272097	64	9	72	39	19	57	14	23	31	39	41	33
ENSG00000272094	0	0	0	4	0	0	0	8	0	0	0	0
ENSG00000272092	38	66	45	65	87	38	122	58	47	52	78	72
ENSG00000084652	4459	8309	7112	8232	7112	6628	5758	14605	11147	11679	11888	12303
ENSG00000200799	0	0	0	0	0	0	0	0	0	0	0	0
ENSG00000214691	0	0	0	0	0	0	0	0	0	0	0	0
ENSG00000214694	115	98	92	62	94	54	0	16	17	10	0	4
ENSG00000214695	0	0	0	0	0	0	0	0	0	0	0	0
ENSG00000172167	1193	1043	1034	1324	1103	979	1025	1753	1693	1711	1514	1556
ENSG00000230485	0	0	0	0	0	0	0	0	0	0	0	0
ENSG00000172164	2957	2648	2689	3918	2677	3740	5907	7581	8287	12849	10791	10295
ENSG00000200795	0	0	0	0	0	0	0	0	0	0	0	0
ENSG00000230483	0	0	0	0	0	0	0	0	0	0	0	0
ENSG00000200796	0	0	0	0	0	0	0	0	0	0	0	0
ENSG00000200790	0	0	0	0	0	0	0	1	0	0	0	0
ENSG00000230480	0	0	0	0	0	4	0	0	0	0	0	0
ENSG00000271063	0	0	0	0	0	0	0	0	0	0	0	0
ENSG00000260592	0	0	0	0	0	0	0	0	0	0	0	0
ENSG00000264229	0	0	0	0	0	0	0	0	3	1	0	0
ENSG00000258392	0	0	0	0	0	0	0	0	0	0	0	0
ENSG00000214342	0	0	0	0	0	0	0	0	0	0	0	0
ENSG00000222297	0	0	0	1	0	0	0	0	0	0	2	0
ENSG00000148386	0	0	0	0	0	0	0	0	0	0	0	0
ENSG00000214347	0	0	0	0	0	2	0	0	0	0	0	0
ENSG00000214344	0	0	0	0	0	0	0	0	0	0	0	0
ENSG00000020426	1375	1255	1355	1599	1556	1358	344	398	362	450	361	334
ENSG00000233440	0	0	0	0	0	0	0	0	0	0	0	0
ENSG00000204959	119	94	49	102	97	117	0	2	0	2	2	2
ENSG00000233441	0	0	0	0	0	0	0	0	0	0	0	0
ENSG00000229155	0	0	0	0	0	0	0	0	0	0	0	0
ENSG00000229154	9	7	22	35	22	37	14	8	26	8	6	8
ENSG00000177770	0	1	6	3	2	2	1	2	2	1	2	0
ENSG00000101871	15	4	15	57	88	89	80	45	72	66	39	64
ENSG00000259054	0	0	0	0	0	0	0	0	0	0	0	0
ENSG00000138115	0	0	0	0	0	0	0	0	0	0	0	0
ENSG00000275479	0	4	3	0	1	0	0	10	0	3	2	0
ENSG00000138111	529	653	777	1424	1227	1464	438	652	603	926	877	797
ENSG00000122335	396	280	259	429	768	462	368	639	438	489	649	672
ENSG00000275475	0	0	0	0	0	0	0	0	0	0	0	0
ENSG00000172785	6083	6017	5820	6735	6759	5848	1343	2088	2336	2295	1527	1760
ENSG00000275476	4	0	18	4	7	12	0	0	0	0	0	12
ENSG00000138119	2759	3361	2727	3259	2992	2398	899	1272	1318	1396	1063	1059
ENSG00000172780	2099	3236	3755	4444	4338	3639	365	613	202	1240	754	646
ENSG00000274591	0	0	4	0	0	1	0	0	0	0	0	2
ENSG00000150201	0	0	0	0	0	0	0	0	0	0	0	0
ENSG00000144724	55	40	80	48	43	34	865	774	761	683	562	969
ENSG00000283772	0	1	1	1	1	1	1	1	1	1	1	1
ENSG00000156689	0	0	0	0	0	0	0	0	0	0	0	0
ENSG00000258701	68	129	133	84	47	99	295	196	195	186	355	177
ENSG00000271547	4	5	13	4	5	10	0	0	0	3	0	1
ENSG00000271546	0	0	0	0	0	0	0	0	0	0	0	0
ENSG00000271543	0	0	0	0	0	0	0	0	0	4	0	0
ENSG00000236119	0	0	0	0	0	0	0	0	0	0	0	0
ENSG00000236118	6	7	1	0	0	2	0	0	0	0	0	0
ENSG00000236111	0	0	0	0	0	0	0	0	2	0	0	0
ENSG00000236110	0	0	0	0	0	0	0	0	0	0	0	0
ENSG00000236117	12	0	0	0	0	0	0	0	0	0	0	0
ENSG00000236116	0	0	0	0	0	0	0	0	0	0	0	0
ENSG00000236115	0	0	0	0	0	0	0	0	0	0	0	0
ENSG00000236114	0	0	4	4	4	0	0	4	4	0	16	0
ENSG00000196924	147861	126631	184555	150569	199815	207008	380133	391865	351948	311869	359456	350389
ENSG00000224922	0	0	0	0	0	0	0	0	0	0	0	0
ENSG00000224924	0	0	0	0	0	0	0	0	0	0	0	0
ENSG00000196923	4271	4531	5611	5492	5734	6453	3680	4421	3406	3379	3267	3427
ENSG00000232310	4	6	8	19	0	0	0	0	0	0	0	0
ENSG00000174780	13184	9655	8898	12125	13037	11779	9014	12100	11000	10215	10073	9830
ENSG00000232314	0	0	0	0	0	0	0	0	0	0	0	0
ENSG00000265579	0	0	0	0	0	0	0	0	0	0	0	0
ENSG00000260597	105	98	62	62	37	22	211	200	96	141	174	270
ENSG00000265574	17	26	17	16	4	34	0	10	6	2	0	2
ENSG00000221065	1	1	0	1	1	0	0	0	0	1	0	1
ENSG00000173786	6689	8745	9518	6487	7012	8046	2989	7318	5125	2713	5712	5288
ENSG00000117877	656	429	493	370	599	340	1410	3857	2902	1752	1751	1433
ENSG00000276162	0	0	0	0	0	0	0	0	0	0	0	0
ENSG00000233691	0	0	0	0	0	0	0	0	0	0	0	0
ENSG00000181803	0	0	0	0	0	0	0	0	0	0	0	0
ENSG00000235029	0	4	2	15	6	15	0	0	0	0	0	0
ENSG00000233699	0	0	0	0	0	0	0	0	0	0	0	0
ENSG00000128191	3307	4576	3464	4229	2048	1527	4407	5969	4056	4145	5678	5039
ENSG00000232124	37	29	38	43	67	59	92	10	110	120	82	40
ENSG00000232125	0	0	0	0	0	0	0	0	0	0	0	0
ENSG00000238186	30	23	34	43	41	27	0	6	2	8	0	4
ENSG00000203620	0	0	16	0	0	0	0	0	0	0	0	15
ENSG00000174255	0	0	0	0	0	0	0	0	0	0	0	0
ENSG00000238185	0	0	0	0	0	0	0	0	0	0	0	0
ENSG00000238188	7	0	0	3	0	4	0	0	4	0	12	4
ENSG00000238189	0	0	0	0	0	0	0	0	0	0	0	0
ENSG00000232128	0	0	0	0	0	0	1	0	0	0	0	0
ENSG00000116473	5735	5328	5042	6134	6828	6345	4878	7730	5848	5958	6209	5420
ENSG00000112996	3886	3642	2953	4114	4439	3758	3061	3820	3665	3470	3089	2683
ENSG00000280378	78	35	26	61	23	28	46	0	14	8	30	26
ENSG00000112992	8779	7299	7668	9346	9698	11298	4239	6307	7749	8898	6685	5864
ENSG00000252590	0	0	0	0	0	0	0	0	0	0	0	0
ENSG00000116478	11298	15207	18778	22607	19170	18476	10703	18366	16694	15234	14163	11676
ENSG00000215871	0	0	0	0	0	3	0	0	0	0	0	0
ENSG00000247627	421	151	124	233	21	35	158	0	151	107	77	0
ENSG00000207025	0	0	0	0	0	0	0	0	0	0	0	0
ENSG00000223656	0	0	0	0	0	0	0	0	0	0	0	0
ENSG00000223657	0	0	0	0	0	0	0	0	0	0	0	0
ENSG00000223655	0	0	0	0	0	0	0	0	0	0	0	0
ENSG00000223652	22	7	0	4	0	14	0	0	0	0	0	0
ENSG00000274709	0	0	0	0	0	0	0	0	0	0	0	0
ENSG00000223650	4	0	0	4	0	0	0	4	0	0	4	0
ENSG00000223651	0	0	0	0	0	0	0	0	0	0	0	0
ENSG00000274704	0	0	0	0	0	0	0	0	0	0	0	0
ENSG00000252595	0	0	0	0	0	0	0	0	0	0	0	0
ENSG00000274701	0	0	0	0	0	0	0	0	0	0	0	0
ENSG00000223658	44	64	83	75	77	95	8	0	0	0	4	0
ENSG00000099866	7	58	29	53	33	46	49	51	19	34	86	45
ENSG00000151150	0	15	0	9	46	16	12	0	4	0	0	0
ENSG00000099864	987	1929	2279	2749	1396	2660	129	121	234	133	134	85
ENSG00000206795	0	0	0	0	0	0	0	0	0	0	0	0
ENSG00000270638	12	0	4	4	4	8	9	8	19	0	4	23
ENSG00000270639	0	0	0	0	0	0	0	0	0	0	0	0
ENSG00000099860	821	1223	1014	1494	1080	1165	888	1952	2242	2258	1819	2166
ENSG00000270634	0	0	0	0	0	0	0	0	0	0	0	0
ENSG00000218991	0	0	0	0	0	0	0	0	0	0	0	0
ENSG00000218996	1	16	11	9	4	5	14	19	10	11	16	9
ENSG00000270632	0	0	0	0	0	0	0	0	0	0	0	0
ENSG00000021488	0	0	8	0	9	0	0	2	16	0	8	7
ENSG00000266179	0	0	0	0	0	0	0	0	0	0	0	0
ENSG00000106245	3145	3754	3151	3372	3458	2389	3418	5613	4765	4236	3855	3996
ENSG00000106244	6042	7901	8184	9064	7844	7350	10195	16008	16276	12118	11708	11337
ENSG00000072210	1702	2075	1558	1859	2083	1827	164	187	233	318	314	199
ENSG00000166484	1627	1770	2341	2967	1698	1998	1385	707	630	886	1132	949
ENSG00000266171	9	0	25	13	4	0	0	0	12	2	29	1
ENSG00000269300	0	0	0	0	7	0	0	0	5	10	0	0
ENSG00000266173	2195	2148	2220	2340	2697	2577	785	1116	1096	1497	971	1262
ENSG00000266174	0	0	0	0	0	0	0	0	0	0	2	0
ENSG00000269307	0	0	0	0	0	0	0	0	0	0	0	0
ENSG00000269304	0	7	4	8	3	8	0	2	0	0	8	7
ENSG00000285639	0	0	0	0	0	0	10	4	4	6	17	8
ENSG00000212348	0	0	0	0	0	0	0	0	0	0	0	0
ENSG00000286882	0	0	0	0	0	0	0	0	0	0	0	0
ENSG00000100836	5052	5121	5418	6631	7692	6064	6918	6260	8910	5904	5291	5563
ENSG00000212340	0	0	0	0	0	0	0	0	0	0	0	0
ENSG00000212342	0	0	0	0	0	0	0	0	0	0	0	0
ENSG00000212344	0	0	0	0	0	0	0	0	0	0	0	0
ENSG00000212345	0	0	0	0	0	0	0	0	0	0	0	0
ENSG00000212347	0	0	0	0	0	0	0	0	0	0	0	0
ENSG00000236809	0	2	0	2	4	0	38	8	20	10	19	19
ENSG00000270535	0	0	0	0	0	0	0	0	0	0	0	0
ENSG00000236801	347	476	409	609	560	571	451	575	514	536	504	509
ENSG00000236800	0	0	0	0	0	0	0	0	0	0	0	0
ENSG00000236803	0	0	0	0	0	0	0	0	0	0	0	0
ENSG00000236804	0	2	0	0	0	0	0	0	0	0	0	0
ENSG00000236807	0	0	0	0	0	0	0	0	0	0	0	0
ENSG00000236806	0	2	0	4	4	0	4	0	0	0	0	0
ENSG00000230197	0	0	0	0	0	0	0	0	0	0	0	0
ENSG00000206799	29	1	2	2	1	1	1	2	1	2	1	2
ENSG00000228367	0	0	0	0	0	0	0	0	0	0	0	0
[truncated: 58,614 more rows]
